# Supplementary material for: Integration of Morphometrics and Machine Learning Enables Accurate Distinction between Wild and Farmed Common Carp
Source: Life (Basel). 2022 Jun 25;12(7):957. doi: 10.3390/life12070957 (PMC9315565; doi:10.3390/life12070957)
Supplement: Supplementary file 1 [file life-12-00957-s001.zip]

Archive with 4 entries (4 files):
- Figure S1.pdf
- Table S1.xlsx
- Table S2.pdf
- Table S3.xlsx
