# Supplementary material for: Integration of Morphometrics and Machine Learning Enables Accurate Distinction between Wild and Farmed Common Carp
Source: Life (Basel). 2022 Jun 25;12(7):957. doi: 10.3390/life12070957 (PMC9315565; doi:10.3390/life12070957)
Supplement: Supplementary file 1 [file life-12-00957-s001.zip › Table S1.xlsx]

## Sheet: FCdb
Label	TL	FL	HL	HH1	HH2	BD	ED	POL	ML	CPL	CPH	DBL	DH	ABL	AH	PBL	PH	PelH	PrePL	PreDL	PostDL	PreAL	PostAL	DAL	EDFAL
A	37.6369	35.5227	5.70331	6.98673	4.16582	9.30274	1.44449	4.08898	1.27443	4.01613	3.83374	11.6046	3.68246	2.80829	1.52658	1.33279	5.92582	4.67089	6.98768	14.1458	12.4812	24.2822	10.181	9.96941	2.21377
A	38.0065	34.3246	3.5589	7.45293	5.00156	10.1822	1.60866	4.25861	1.51656	4.6586	4.30395	13.0699	2.97533	2.54709	1.45405	1.04925	5.42322	4.17803	7.41878	13.3313	11.3652	25.2969	10.7904	10.8681	1.47664
A	36.8713	34.5961	6.43231	6.81174	4.13567	8.60669	1.45934	4.27165	1.32847	3.5022	3.67928	11.0233	3.73647	2.62015	1.44735	1.43004	4.27693	4.76666	7.74963	14.0492	9.72725	24.1114	9.93694	9.10355	1.9852
A	36.9672	34.4901	6.2982	7.12943	3.92279	9.13599	1.52098	4.10709	1.28623	3.49089	3.78702	11.2859	4.14384	2.66278	1.327	0.921519	5.46034	4.2284	7.31057	14.1342	11.1052	23.598	10.0809	9.30046	2.22571
A	37.3366	35.1472	4.88481	5.76491	3.77377	9.81258	1.27404	2.97532	1.38173	4.58673	4.1104	11.6268	4.12138	2.50187	1.32664	1.41495	6.24937	4.94793	4.40667	13.771	11.6171	23.1371	10.3269	9.11915	2.52215
A	37.6608	34.7102	6.35471	7.51312	4.42603	9.05949	1.58025	4.34234	1.85959	4.14637	3.51304	11.0947	3.55981	2.49213	1.59377	1.42665	5.5587	4.54006	7.6386	14.4145	10.4192	24.3974	9.37847	9.05026	1.7924
A	36.1247	33.8282	6.9102	7.6258	4.31378	10.1848	1.65137	4.12513	1.68026	3.74244	4.0485	11.0573	3.24334	2.3172	3.02952	1.3844	5.27516	4.68785	7.89925	14.5781	9.16318	23.7058	9.14901	8.88569	1.83105
A	37.4817	34.4158	6.28107	7.48427	4.08322	9.8177	1.61155	4.1222	1.60679	4.02721	3.77423	11.3686	4.39307	2.45486	2.0882	1.36569	5.59136	4.43769	7.38468	14.7993	10.7755	24.3116	10.2286	9.52668	1.97697
A	36.7599	34.2443	5.9566	7.21444	3.97496	8.99655	1.55409	3.98595	1.56161	4.82898	3.97974	11.3334	2.89617	2.47245	1.94965	1.11405	6.01111	4.78149	6.90675	13.9248	9.24857	23.6423	10.5825	9.11989	2.28455
A	36.9762	34.3804	7.58064	8.47269	4.38683	9.89165	1.77754	4.50013	1.39163	4.38596	4.45298	11.1083	3.55735	2.94793	1.88069	1.17576	5.45344	4.61584	8.07932	14.1756	11.1255	23.795	10.6592	8.80493	1.85891
A	36.8604	34.5295	6.86617	7.12898	3.96069	9.90979	1.46354	4.35219	1.41231	4.57482	4.37937	11.352	3.59373	2.52711	3.14267	1.3599	5.94576	4.60459	7.03461	14.0607	9.79627	23.7337	10.6604	9.03123	2.52617
A	36.7673	34.2962	6.5643	7.29038	3.72942	9.88909	1.52169	4.41295	1.44679	3.93922	4.1835	11.0392	2.61961	2.60153	1.97233	1.34195	6.14875	4.19581	6.7938	14.3358	10.2108	24.124	10.178	8.97996	2.15412
A	38.1985	35.1886	7.30598	8.08129	4.44225	10.0766	1.47518	4.90855	1.61093	3.66944	4.40071	10.0335	2.95565	2.37436	1.76552	1.07219	5.56262	4.55997	8.60779	15.4327	11.5335	24.5518	10.9384	8.69442	1.44118
A	38.4172	35.0254	7.05826	7.57093	3.87432	9.91058	1.46308	4.39209	1.52168	4.08251	4.24403	11.2079	3.2706	2.3335	2.0611	1.22261	6.173	4.12213	6.95413	13.9287	11.0394	23.7672	11.2056	9.1927	1.83387
G	37.0385	33.428	4.97585	6.32843	3.32308	9.39704	1.34503	3.23333	1.31665	4.16945	3.93842	10.5352	2.18147	2.51247	2.02723	1.36972	6.13089	4.37887	5.56872	13.7866	11.1704	23.1696	11.1806	9.24762	1.9935
G	36.9688	34.9792	5.69041	6.81666	3.46724	9.67525	1.52621	3.77535	1.25851	4.81704	3.90767	12.2011	2.12322	2.84609	2.82806	1.3192	5.83292	4.16885	6.47208	13.5362	10.7106	23.4553	10.8581	10.004	2.56885
G	37.0221	34.2742	7.25051	7.67883	4.52257	10.5345	1.38764	3.7852	1.42054	4.36881	4.23484	10.8263	1.78132	2.4202	2.46245	1.50639	5.14879	4.33926	6.79391	14.3547	10.8966	24.2383	10.135	9.50158	2.02422
G	36.3652	33.6606	6.70415	6.96975	3.90941	9.02067	1.47083	3.52061	1.59103	4.28103	3.68182	10.5095	1.76912	2.2021	2.12574	1.27068	4.58279	4.04438	7.067	13.814	11.1321	23.804	10.3709	9.87221	1.64082
G	36.1614	33.2281	5.95768	6.83901	3.67837	9.61393	1.43154	3.63329	1.26045	4.37674	3.90615	11.8913	1.84597	1.8809	2.08801	1.00754	5.00284	3.90143	6.51419	13.6511	9.35735	23.7456	10.0822	9.56815	2.40535
G	36.5285	33.9056	5.51065	6.72091	3.56321	9.16652	1.33759	3.40051	1.2478	4.54712	3.62374	10.9659	1.70445	1.72385	1.27612	1.39337	5.30838	4.04476	6.47214	13.6113	10.6762	23.792	10.125	9.32207	1.75099
G	36.7861	34.5082	5.98663	7.06656	3.46924	9.09164	1.45906	3.63143	1.37624	4.39099	3.88253	11.5444	1.86171	2.35157	2.13153	1.08092	5.50792	4.42645	6.23308	13.2572	11.0937	23.4261	10.6757	9.60481	2.2349
G	37.1845	33.479	6.433	7.08464	3.71461	9.57629	1.3068	3.95006	1.0755	4.358	3.9149	11.1994	2.45658	2.27162	2.35176	1.12515	6.02329	4.76732	6.61725	14.1373	10.8889	23.5541	10.9828	9.39991	2.27694
G	36.9325	35.2077	5.5196	7.30412	4.09833	9.76529	1.37724	3.66278	1.38043	4.8547	3.82817	11.78	1.98266	2.20393	2.01979	1.11613	5.36855	4.05411	6.52242	13.4216	10.7241	23.6947	10.0478	9.963	2.37298
G	36.6548	33.9874	6.2358	7.31885	3.55083	9.43177	1.39969	3.4468	1.20109	4.81224	3.87997	10.7566	1.81593	2.57337	2.15476	1.12254	5.52645	3.68737	6.55698	13.6918	10.9633	23.4909	10.6688	9.46891	2.14562
G	37.0076	34.8525	5.98223	6.8106	4.11334	9.07672	1.5144	3.65037	1.21979	4.40869	3.82559	11.1665	1.82127	2.54098	1.65201	1.39566	5.61037	4.00828	6.61229	13.7213	10.7793	23.7016	10.6126	9.37909	1.95675
G	37.6468	34.4971	5.64634	6.64554	3.9577	9.47438	1.56052	3.52746	0.958147	5.0478	3.89148	11.5937	2.22924	2.39504	2.38263	1.3718	6.36049	4.26451	6.3226	13.5731	11.5341	23.5623	11.2626	9.95289	2.34699
G	36.5554	33.1794	5.2583	6.87145	4.10719	9.33499	1.15417	3.11244	1.35692	4.07582	3.79962	11.644	1.79449	2.66198	2.20575	1.31428	5.46062	4.66974	6.16245	13.4483	10.7964	23.4771	10.4073	9.50687	2.38127
G	35.4329	33.8693	6.39975	7.33027	3.94988	10.073	1.38193	4.11263	1.37915	3.73109	4.16449	10.9922	3.15922	2.31387	1.46185	1.44763	5.06774	3.94577	6.88874	13.8174	9.95093	24.0524	8.42728	9.69089	2.31004
G	36.405	34.0353	5.73805	7.22475	3.80855	10.0132	1.55873	4.056	1.50828	4.21736	4.00571	12.1068	3.21674	2.67913	1.52063	1.24645	5.67582	4.29573	7.13285	13.3871	9.74202	23.7139	9.53295	9.80724	2.40218
G	35.5457	33.6392	6.6802	8.07759	4.28915	9.50272	1.64016	4.44307	1.54219	3.85799	4.26325	11.4378	2.65101	2.64718	1.84191	1.20796	5.61445	3.98508	7.77638	13.9886	9.3688	23.6598	9.27421	9.3024	1.95644
G	35.616	33.8767	6.04132	7.53484	4.32433	9.83171	1.5701	4.66245	1.36338	4.0001	4.16954	11.2773	1.98317	2.75748	1.89621	1.2873	5.75431	4.08217	7.19186	13.9504	9.72356	23.6255	9.88622	9.178	2.47589
G	35.9751	34.1265	7.08523	7.8121	4.13345	9.5901	1.575	4.1461	1.54295	3.81491	3.90963	11.1753	2.08655	2.6676	1.72865	1.11447	5.50136	3.65481	6.8701	14.3267	10.0315	24.1303	9.74065	9.60524	2.17098
G	35.9384	33.9768	6.65083	7.4578	4.24555	9.82759	1.62474	3.80878	1.46259	3.93433	3.96034	11.2869	3.97579	2.83957	1.81761	1.27159	5.88385	4.24538	6.95303	14.5528	8.76746	23.3518	8.7813	8.63216	2.45678
G	34.7862	33.3484	5.06672	6.5811	3.61409	9.08292	1.45568	3.39641	1.09073	4.43015	3.95818	11.3841	3.4101	2.36802	1.73593	1.01231	5.49265	3.96392	6.57707	13.7733	9.30521	23.4198	8.89829	9.67914	1.60778
G	35.5029	33.856	7.33223	8.03981	4.26083	10.6252	1.63172	4.07999	1.56766	3.94686	4.29297	11.5478	2.94976	2.35594	2.5493	1.20854	5.00653	3.7815	6.96138	14.1636	8.68213	23.42	9.06896	8.61144	2.49456
G	35.1	33.3338	6.05643	7.16218	4.05043	10.4098	1.60912	3.72562	1.11176	3.88339	3.81455	12.0008	3.2683	2.22166	1.81181	1.12005	5.64397	3.60496	6.73191	13.7381	8.44981	23.8179	8.34808	9.54893	1.98103
G	35.8087	33.7104	6.36056	7.31533	3.71307	10.3368	1.45802	3.73597	1.44443	4.17458	4.10815	10.9642	3.77079	2.15807	1.77832	1.03522	5.25814	4.12882	7.00927	14.1684	9.73663	23.8384	9.61065	9.25832	1.70463
G	35.2343	33.5743	6.36872	7.1408	4.26153	9.64474	1.52953	3.72222	1.67583	4.16244	3.9798	11.8823	2.94712	2.75796	1.85339	1.28386	5.30518	4.34226	7.33281	14.0805	9.165	24.0097	8.80041	8.96805	2.44477
G	35.8906	33.5407	6.47213	7.44149	4.57469	9.63346	1.4223	3.89439	1.48861	4.2783	4.17985	10.791	3.14432	2.22891	1.71108	1.52525	5.49121	3.75909	7.34618	15.1329	9.61851	24.3325	9.30403	9.52345	1.51693
G	36.3551	34.3794	6.51907	7.17353	4.31707	9.84353	1.53948	3.97019	1.28688	3.6625	3.9368	11.4033	3.51003	2.11769	1.30381	1.08951	5.308	3.80609	7.15054	14.7596	10.062	24.2614	8.95367	9.1735	1.9519
G	36.1477	33.9615	6.08746	8.03834	4.51743	9.20085	1.72538	3.85381	1.70159	4.05368	3.80856	10.9905	3.16097	2.51911	1.51627	1.16325	5.65756	4.15286	7.23847	14.4327	9.27659	23.9278	9.15354	9.18734	1.75426
M	36.5659	34.4966	6.15259	7.04668	4.30192	9.50588	1.86487	3.98139	1.41224	4.90034	3.5471	11.1216	2.92481	2.06736	1.31797	0.875576	5.71253	4.19811	6.66313	14.2174	10.6099	24.2198	9.22448	10.1828	1.93237
M	36.1532	33.8912	4.95278	6.6425	4.24169	9.5098	1.10329	3.78563	1.32089	3.63922	3.90293	13.0894	3.40703	2.71965	1.82313	1.65816	5.10666	4.26708	6.94794	13.3946	10.269	23.8588	9.87301	10.5343	2.43774
M	36.5598	33.8647	4.24354	6.0864	4.07571	9.53382	0.91509	3.55984	1.03556	4.59829	4.04436	12.1702	2.21455	2.30509	1.96419	1.27337	5.77045	3.82052	6.22455	13.7755	9.93249	22.9638	10.6114	8.82614	3.66912
M	36.146	34.1845	4.40711	5.82908	3.79796	9.49373	1.19844	3.53325	1.39264	4.64183	4.00938	11.5911	3.41932	2.96874	1.16308	1.41613	5.10202	4.03317	6.25825	13.5449	10.0458	23.7082	9.52229	9.80538	2.29494
M	36.0071	33.9942	4.66061	6.2177	3.77438	9.15226	1.22818	3.49076	1.31234	3.96974	3.90781	12.9583	3.61592	2.85736	1.47527	1.34949	5.00979	4.00439	6.16238	13.0062	10.0418	23.4022	9.74897	10.3086	2.34888
M	36.2046	33.9155	4.14568	6.03152	3.92782	10.1168	1.27874	3.77169	1.44337	3.85906	4.09162	12.1949	3.31759	2.45617	1.51836	1.49237	5.44278	4.24984	6.89604	14.1004	9.39642	24.1929	9.4306	9.45191	2.88264
M	36.0366	33.7953	4.17193	6.08884	3.57698	10.5214	1.30574	3.31023	1.12993	4.87035	4.28547	12.1212	3.39512	2.24931	1.52494	1.19301	5.29502	4.13689	6.33662	13.2604	10.2293	23.1569	10.0455	9.82408	2.54422
M	36.6815	34.348	5.39544	5.99394	3.78597	8.73953	1.31395	3.31228	1.33362	4.63924	3.80676	11.8148	3.23676	2.19157	1.5782	1.72575	5.75733	4.18475	6.80077	13.3356	11.387	23.5353	10.6284	9.97725	1.95769
M	35.8969	33.8275	5.02665	6.07912	3.91019	8.38411	1.15144	3.04179	1.04754	4.0566	3.70446	11.5479	1.77317	2.48373	1.74253	1.52604	5.44199	4.26838	6.41038	13.5372	9.89473	23.3474	9.69581	9.33356	2.5781
M	35.5908	33.6142	5.86135	6.45796	4.31261	8.87984	1.17803	3.47486	0.970382	4.09977	3.80395	11.0148	2.20904	2.24206	1.64961	1.27225	4.93492	4.11515	6.96626	14.0595	8.99037	23.6347	9.56963	9.64304	1.89414
M	36.2736	33.8796	6.0888	7.42837	4.15463	9.14728	1.32926	3.52632	1.22463	4.38516	4.03413	11.9684	3.52508	2.70536	1.4913	0.88521	5.8997	4.1655	6.42099	12.5932	10.2436	23.7105	9.65296	10.3409	2.41435
M	36.2752	34.1632	5.91159	6.75677	3.674	9.1664	1.45154	3.14499	1.67395	3.9114	4.08494	12.3946	4.20936	2.64637	1.77447	1.40169	5.41037	4.30656	6.74722	13.161	10.0116	23.5896	9.03525	10.5654	2.23069
M	35.2241	33.4094	6.51489	6.82443	3.95972	9.1117	1.07882	3.84334	1.20783	3.85223	3.80529	11.4096	2.78802	2.3616	1.79165	1.44271	6.19174	4.38114	6.53772	13.5093	8.77098	23.8104	8.99375	10.1734	1.76777
M	35.5535	33.999	5.90164	7.18067	4.48719	10.012	1.28561	3.79769	1.1923	3.89372	4.25755	11.0473	3.87396	2.51964	1.83918	1.54014	6.10547	4.98169	6.78327	14.4974	9.55288	24.2135	9.19791	9.80205	2.20588
M	36.8947	34.5693	5.65214	6.56465	4.10339	9.36169	1.4434	3.58402	1.16587	4.57523	4.17425	11.0198	1.48845	2.13918	1.67804	1.46999	5.83198	4.33747	6.99043	13.7409	10.7963	24.279	9.59221	10.2838	2.08997
M	36.3371	34.0295	6.17404	7.12785	4.35253	9.06821	1.4006	3.51319	1.44228	4.27762	3.69637	10.4323	1.21987	2.29425	1.3718	1.20628	5.04788	3.8581	6.79825	13.6929	10.4147	23.7365	10.0314	9.93528	1.95471
M	36.5686	34.4959	5.96796	7.39508	4.55479	10.1089	1.45335	3.97588	1.14397	4.52698	3.79154	10.9091	1.51608	2.51277	1.5004	1.2012	5.97151	4.51189	7.06509	14.0429	10.1105	23.9867	9.87617	9.41347	2.02326
M	35.934	33.929	6.54624	7.58005	4.17676	9.83682	1.34266	3.87707	1.4573	3.28331	3.87503	11.3316	2.05615	2.30913	2.71774	1.3694	3.23191	3.85587	7.40348	14.2657	9.29856	24.4003	8.9318	9.51634	2.34238
M	36.8964	33.621	6.3519	7.22013	4.09896	9.25417	1.32545	3.79548	1.51931	4.25049	4.19806	11.7826	3.90095	2.756	1.62952	1.27747	5.58792	3.77466	6.7196	13.3757	11.0132	23.8294	10.0716	9.98049	2.28235
P	37.3142	34.5274	6.46719	7.99559	4.38625	10.8113	1.32149	4.13405	1.34694	4.06826	4.66425	10.8305	2.98673	2.38907	1.73769	1.35535	6.82405	5.09255	7.0533	14.0325	11.8136	24.8252	10.4291	10.0729	1.59169
P	36.9695	34.561	8.26783	8.57368	4.74188	10.5371	1.35397	4.90969	2.33399	4.09336	4.73619	9.54024	3.17482	2.00623	1.91948	1.45408	5.72829	4.59129	8.77686	15.7705	10.9952	24.5489	10.3883	8.95578	1.4557
P	35.7756	34.0784	7.20742	8.28346	4.61773	9.6007	1.24907	4.88677	1.59067	4.23613	4.26283	10.3787	3.23213	2.11337	2.48309	1.52467	6.10887	4.50355	8.13603	15.4061	9.98824	23.9703	9.30273	8.38779	1.9557
P	36.3038	34.4734	7.44133	8.13222	4.04406	9.86822	1.2796	4.60509	1.7956	4.63193	4.20353	10.7259	3.48039	1.97772	2.23306	1.14677	6.76112	5.38986	7.63525	14.5673	10.0023	24.013	10.0468	9.53673	1.65193
P	36.8565	33.854	7.52357	8.18004	4.02721	9.8778	1.28826	4.52007	1.78077	3.84804	4.32079	11.3259	3.2276	2.82382	2.80518	1.35193	6.64866	4.66078	6.97861	14.3395	11.0595	24.1427	9.71013	9.81282	2.21318
P	36.9516	34.209	6.52237	8.37613	4.79942	10.5521	1.22566	3.87074	1.36593	3.77708	4.48887	10.5486	3.32166	2.7458	1.97365	1.3188	7.16233	5.51154	7.1476	14.521	11.6819	24.1125	10.3088	9.57269	1.95057
P	37.362	34.9464	7.1487	8.7355	4.39086	10.7907	1.39183	4.62811	1.49299	4.40039	4.84878	10.7321	3.97288	2.29043	1.78758	1.43511	7.37197	5.46306	7.79256	14.7263	11.5028	24.1117	11.2421	9.31738	1.67399
P	38.0118	34.0309	7.58118	8.09161	4.32061	10.0403	1.20777	4.21204	1.89684	3.65837	4.34789	10.8299	1.94325	2.82789	2.21604	1.42002	6.9733	5.90775	7.97869	15.5102	12.0358	24.4568	10.5767	9.18515	1.97782
P	37.3017	34.4771	7.4457	8.68499	4.47465	10.0434	1.02709	4.77271	1.97937	3.8582	4.07226	10.6628	2.92142	2.4991	2.09418	1.54025	6.89806	5.20095	7.36438	14.5282	11.2428	24.3802	10.9124	9.84915	1.69431
P	37.2308	34.8257	8.22023	8.69596	4.41117	10.1712	1.41995	4.85503	1.82691	3.90067	4.43716	11.2603	2.98264	2.27824	2.14154	1.33878	5.93639	5.28287	8.78721	14.7162	10.8763	24.2843	10.0012	9.63764	2.06771
P	37.0808	34.1014	7.21198	8.08016	4.48685	9.50639	1.23197	4.69701	1.7042	4.19831	4.53521	10.3266	4.69031	2.52881	3.00727	1.25656	6.5803	5.36184	7.71469	15.2502	11.1596	23.7443	10.6594	8.83604	1.80654
P	38.6801	36.2846	7.50616	8.37326	4.39532	10.3145	1.12945	5.03259	1.96259	4.19731	4.43763	11.7671	3.92894	2.31711	1.96531	1.57066	7.09909	5.69838	8.37126	14.1427	12.2564	24.3589	11.8928	9.78224	1.83686
P	37.2987	33.9458	7.23863	9.34901	4.57073	10.6316	1.47909	5.01892	1.14785	3.77439	4.70988	11.1627	2.5016	2.43403	1.70673	1.54291	6.32313	5.47234	8.51265	14.5607	11.0739	24.7654	10.7003	9.80716	1.60471
P	36.3613	34.5966	7.5768	8.66617	4.41925	10.7767	1.37744	4.92295	1.91871	3.94395	4.59238	11.9219	4.31496	2.35914	2.3739	1.44932	6.71917	4.08666	9.10925	13.8907	9.95088	24.2283	9.86923	9.7855	1.78421

## Sheet: Chi-Squared
HL	HH1	POL	CPH	PH	PelH	PreDL	DAL	Label
7.50616	8.37326	5.03259	4.43763	7.09909	5.69838	14.1427	9.78224	P
5.06672	6.5811	3.39641	3.95818	5.49265	3.96392	13.7733	9.67914	G
5.69041	6.81666	3.77535	3.90767	5.83292	4.16885	13.5362	10.004	G
6.43231	6.81174	4.27165	3.67928	4.27693	4.76666	14.0492	9.10355	A
5.98223	6.8106	3.65037	3.82559	5.61037	4.00828	13.7213	9.37909	G
6.54624	7.58005	3.87707	3.87503	3.23191	3.85587	14.2657	9.51634	M
6.0888	7.42837	3.52632	4.03413	5.8997	4.1655	12.5932	10.3409	M
4.66061	6.2177	3.49076	3.90781	5.00979	4.00439	13.0062	10.3086	M
5.51065	6.72091	3.40051	3.62374	5.30838	4.04476	13.6113	9.32207	G
3.5589	7.45293	4.25861	4.30395	5.42322	4.17803	13.3313	10.8681	A
6.65083	7.4578	3.80878	3.96034	5.88385	4.24538	14.5528	8.63216	G
6.47213	7.44149	3.89439	4.17985	5.49121	3.75909	15.1329	9.52345	G
5.2583	6.87145	3.11244	3.79962	5.46062	4.66974	13.4483	9.50687	G
7.58064	8.47269	4.50013	4.45298	5.45344	4.61584	14.1756	8.80493	A
6.2982	7.12943	4.10709	3.78702	5.46034	4.2284	14.1342	9.30046	A
6.9102	7.6258	4.12513	4.0485	5.27516	4.68785	14.5781	8.88569	A
5.73805	7.22475	4.056	4.00571	5.67582	4.29573	13.3871	9.80724	G
7.52357	8.18004	4.52007	4.32079	6.64866	4.66078	14.3395	9.81282	P
4.88481	5.76491	2.97532	4.1104	6.24937	4.94793	13.771	9.11915	A
6.3519	7.22013	3.79548	4.19806	5.58792	3.77466	13.3757	9.98049	M
7.44133	8.13222	4.60509	4.20353	6.76112	5.38986	14.5673	9.53673	P
6.52237	8.37613	3.87074	4.48887	7.16233	5.51154	14.521	9.57269	P
6.39975	7.33027	4.11263	4.16449	5.06774	3.94577	13.8174	9.69089	G
6.35471	7.51312	4.34234	3.51304	5.5587	4.54006	14.4145	9.05026	A
6.433	7.08464	3.95006	3.9149	6.02329	4.76732	14.1373	9.39991	G
7.33223	8.03981	4.07999	4.29297	5.00653	3.7815	14.1636	8.61144	G
6.15259	7.04668	3.98139	3.5471	5.71253	4.19811	14.2174	10.1828	M
6.36056	7.31533	3.73597	4.10815	5.25814	4.12882	14.1684	9.25832	G
6.36872	7.1408	3.72222	3.9798	5.30518	4.34226	14.0805	8.96805	G
7.58118	8.09161	4.21204	4.34789	6.9733	5.90775	15.5102	9.18515	P
6.04132	7.53484	4.66245	4.16954	5.75431	4.08217	13.9504	9.178	G
4.95278	6.6425	3.78563	3.90293	5.10666	4.26708	13.3946	10.5343	M
6.46719	7.99559	4.13405	4.66425	6.82405	5.09255	14.0325	10.0729	P
6.70415	6.96975	3.52061	3.68182	4.58279	4.04438	13.814	9.87221	G
5.96796	7.39508	3.97588	3.79154	5.97151	4.51189	14.0429	9.41347	M
4.17193	6.08884	3.31023	4.28547	5.29502	4.13689	13.2604	9.82408	M
8.26783	8.57368	4.90969	4.73619	5.72829	4.59129	15.7705	8.95578	P
5.98663	7.06656	3.63143	3.88253	5.50792	4.42645	13.2572	9.60481	G
6.17404	7.12785	3.51319	3.69637	5.04788	3.8581	13.6929	9.93528	M
5.5196	7.30412	3.66278	3.82817	5.36855	4.05411	13.4216	9.963	G
4.40711	5.82908	3.53325	4.00938	5.10202	4.03317	13.5449	9.80538	M
7.4457	8.68499	4.77271	4.07226	6.89806	5.20095	14.5282	9.84915	P
7.21198	8.08016	4.69701	4.53521	6.5803	5.36184	15.2502	8.83604	P
7.1487	8.7355	4.62811	4.84878	7.37197	5.46306	14.7263	9.31738	P
6.6802	8.07759	4.44307	4.26325	5.61445	3.98508	13.9886	9.3024	G
7.23863	9.34901	5.01892	4.70988	6.32313	5.47234	14.5607	9.80716	P
4.97585	6.32843	3.23333	3.93842	6.13089	4.37887	13.7866	9.24762	G
7.5768	8.66617	4.92295	4.59238	6.71917	4.08666	13.8907	9.7855	P
5.91159	6.75677	3.14499	4.08494	5.41037	4.30656	13.161	10.5654	M
5.95768	6.83901	3.63329	3.90615	5.00284	3.90143	13.6511	9.56815	G
6.5643	7.29038	4.41295	4.1835	6.14875	4.19581	14.3358	8.97996	A
5.9566	7.21444	3.98595	3.97974	6.01111	4.78149	13.9248	9.11989	A
7.20742	8.28346	4.88677	4.26283	6.10887	4.50355	15.4061	8.38779	P
7.25051	7.67883	3.7852	4.23484	5.14879	4.33926	14.3547	9.50158	G
4.24354	6.0864	3.55984	4.04436	5.77045	3.82052	13.7755	8.82614	M
7.05826	7.57093	4.39209	4.24403	6.173	4.12213	13.9287	9.1927	A
6.05643	7.16218	3.72562	3.81455	5.64397	3.60496	13.7381	9.54893	G
6.28107	7.48427	4.1222	3.77423	5.59136	4.43769	14.7993	9.52668	A
6.2358	7.31885	3.4468	3.87997	5.52645	3.68737	13.6918	9.46891	G
4.14568	6.03152	3.77169	4.09162	5.44278	4.24984	14.1004	9.45191	M
5.70331	6.98673	4.08898	3.83374	5.92582	4.67089	14.1458	9.96941	A
5.39544	5.99394	3.31228	3.80676	5.75733	4.18475	13.3356	9.97725	M
6.51489	6.82443	3.84334	3.80529	6.19174	4.38114	13.5093	10.1734	M
8.22023	8.69596	4.85503	4.43716	5.93639	5.28287	14.7162	9.63764	P
6.51907	7.17353	3.97019	3.9368	5.308	3.80609	14.7596	9.1735	G
5.64634	6.64554	3.52746	3.89148	6.36049	4.26451	13.5731	9.95289	G
5.02665	6.07912	3.04179	3.70446	5.44199	4.26838	13.5372	9.33356	M
6.08746	8.03834	3.85381	3.80856	5.65756	4.15286	14.4327	9.18734	G
5.86135	6.45796	3.47486	3.80395	4.93492	4.11515	14.0595	9.64304	M
7.08523	7.8121	4.1461	3.90963	5.50136	3.65481	14.3267	9.60524	G
7.30598	8.08129	4.90855	4.40071	5.56262	4.55997	15.4327	8.69442	A
6.86617	7.12898	4.35219	4.37937	5.94576	4.60459	14.0607	9.03123	A
5.90164	7.18067	3.79769	4.25755	6.10547	4.98169	14.4974	9.80205	M
5.65214	6.56465	3.58402	4.17425	5.83198	4.33747	13.7409	10.2838	M

## Sheet: Gini index
TL	HL	HH1	ED	POL	ML	CPH	PH	PelH	PrePL	Label
38.6801	7.50616	8.37326	1.12945	5.03259	1.96259	4.43763	7.09909	5.69838	8.37126	P
34.7862	5.06672	6.5811	1.45568	3.39641	1.09073	3.95818	5.49265	3.96392	6.57707	G
36.9688	5.69041	6.81666	1.52621	3.77535	1.25851	3.90767	5.83292	4.16885	6.47208	G
36.8713	6.43231	6.81174	1.45934	4.27165	1.32847	3.67928	4.27693	4.76666	7.74963	A
37.0076	5.98223	6.8106	1.5144	3.65037	1.21979	3.82559	5.61037	4.00828	6.61229	G
35.934	6.54624	7.58005	1.34266	3.87707	1.4573	3.87503	3.23191	3.85587	7.40348	M
36.2736	6.0888	7.42837	1.32926	3.52632	1.22463	4.03413	5.8997	4.1655	6.42099	M
36.0071	4.66061	6.2177	1.22818	3.49076	1.31234	3.90781	5.00979	4.00439	6.16238	M
36.5285	5.51065	6.72091	1.33759	3.40051	1.2478	3.62374	5.30838	4.04476	6.47214	G
38.0065	3.5589	7.45293	1.60866	4.25861	1.51656	4.30395	5.42322	4.17803	7.41878	A
35.9384	6.65083	7.4578	1.62474	3.80878	1.46259	3.96034	5.88385	4.24538	6.95303	G
35.8906	6.47213	7.44149	1.4223	3.89439	1.48861	4.17985	5.49121	3.75909	7.34618	G
36.5554	5.2583	6.87145	1.15417	3.11244	1.35692	3.79962	5.46062	4.66974	6.16245	G
36.9762	7.58064	8.47269	1.77754	4.50013	1.39163	4.45298	5.45344	4.61584	8.07932	A
36.9672	6.2982	7.12943	1.52098	4.10709	1.28623	3.78702	5.46034	4.2284	7.31057	A
36.1247	6.9102	7.6258	1.65137	4.12513	1.68026	4.0485	5.27516	4.68785	7.89925	A
36.405	5.73805	7.22475	1.55873	4.056	1.50828	4.00571	5.67582	4.29573	7.13285	G
36.8565	7.52357	8.18004	1.28826	4.52007	1.78077	4.32079	6.64866	4.66078	6.97861	P
37.3366	4.88481	5.76491	1.27404	2.97532	1.38173	4.1104	6.24937	4.94793	4.40667	A
36.8964	6.3519	7.22013	1.32545	3.79548	1.51931	4.19806	5.58792	3.77466	6.7196	M
36.3038	7.44133	8.13222	1.2796	4.60509	1.7956	4.20353	6.76112	5.38986	7.63525	P
36.9516	6.52237	8.37613	1.22566	3.87074	1.36593	4.48887	7.16233	5.51154	7.1476	P
35.4329	6.39975	7.33027	1.38193	4.11263	1.37915	4.16449	5.06774	3.94577	6.88874	G
37.6608	6.35471	7.51312	1.58025	4.34234	1.85959	3.51304	5.5587	4.54006	7.6386	A
37.1845	6.433	7.08464	1.3068	3.95006	1.0755	3.9149	6.02329	4.76732	6.61725	G
35.5029	7.33223	8.03981	1.63172	4.07999	1.56766	4.29297	5.00653	3.7815	6.96138	G
36.5659	6.15259	7.04668	1.86487	3.98139	1.41224	3.5471	5.71253	4.19811	6.66313	M
35.8087	6.36056	7.31533	1.45802	3.73597	1.44443	4.10815	5.25814	4.12882	7.00927	G
35.2343	6.36872	7.1408	1.52953	3.72222	1.67583	3.9798	5.30518	4.34226	7.33281	G
38.0118	7.58118	8.09161	1.20777	4.21204	1.89684	4.34789	6.9733	5.90775	7.97869	P
35.616	6.04132	7.53484	1.5701	4.66245	1.36338	4.16954	5.75431	4.08217	7.19186	G
36.1532	4.95278	6.6425	1.10329	3.78563	1.32089	3.90293	5.10666	4.26708	6.94794	M
37.3142	6.46719	7.99559	1.32149	4.13405	1.34694	4.66425	6.82405	5.09255	7.0533	P
36.3652	6.70415	6.96975	1.47083	3.52061	1.59103	3.68182	4.58279	4.04438	7.067	G
36.5686	5.96796	7.39508	1.45335	3.97588	1.14397	3.79154	5.97151	4.51189	7.06509	M
36.0366	4.17193	6.08884	1.30574	3.31023	1.12993	4.28547	5.29502	4.13689	6.33662	M
36.9695	8.26783	8.57368	1.35397	4.90969	2.33399	4.73619	5.72829	4.59129	8.77686	P
36.7861	5.98663	7.06656	1.45906	3.63143	1.37624	3.88253	5.50792	4.42645	6.23308	G
36.3371	6.17404	7.12785	1.4006	3.51319	1.44228	3.69637	5.04788	3.8581	6.79825	M
36.9325	5.5196	7.30412	1.37724	3.66278	1.38043	3.82817	5.36855	4.05411	6.52242	G
36.146	4.40711	5.82908	1.19844	3.53325	1.39264	4.00938	5.10202	4.03317	6.25825	M
37.3017	7.4457	8.68499	1.02709	4.77271	1.97937	4.07226	6.89806	5.20095	7.36438	P
37.0808	7.21198	8.08016	1.23197	4.69701	1.7042	4.53521	6.5803	5.36184	7.71469	P
37.362	7.1487	8.7355	1.39183	4.62811	1.49299	4.84878	7.37197	5.46306	7.79256	P
35.5457	6.6802	8.07759	1.64016	4.44307	1.54219	4.26325	5.61445	3.98508	7.77638	G
37.2987	7.23863	9.34901	1.47909	5.01892	1.14785	4.70988	6.32313	5.47234	8.51265	P
37.0385	4.97585	6.32843	1.34503	3.23333	1.31665	3.93842	6.13089	4.37887	5.56872	G
36.3613	7.5768	8.66617	1.37744	4.92295	1.91871	4.59238	6.71917	4.08666	9.10925	P
36.2752	5.91159	6.75677	1.45154	3.14499	1.67395	4.08494	5.41037	4.30656	6.74722	M
36.1614	5.95768	6.83901	1.43154	3.63329	1.26045	3.90615	5.00284	3.90143	6.51419	G
36.7673	6.5643	7.29038	1.52169	4.41295	1.44679	4.1835	6.14875	4.19581	6.7938	A
36.7599	5.9566	7.21444	1.55409	3.98595	1.56161	3.97974	6.01111	4.78149	6.90675	A
35.7756	7.20742	8.28346	1.24907	4.88677	1.59067	4.26283	6.10887	4.50355	8.13603	P
37.0221	7.25051	7.67883	1.38764	3.7852	1.42054	4.23484	5.14879	4.33926	6.79391	G
36.5598	4.24354	6.0864	0.91509	3.55984	1.03556	4.04436	5.77045	3.82052	6.22455	M
38.4172	7.05826	7.57093	1.46308	4.39209	1.52168	4.24403	6.173	4.12213	6.95413	A
35.1	6.05643	7.16218	1.60912	3.72562	1.11176	3.81455	5.64397	3.60496	6.73191	G
37.4817	6.28107	7.48427	1.61155	4.1222	1.60679	3.77423	5.59136	4.43769	7.38468	A
36.6548	6.2358	7.31885	1.39969	3.4468	1.20109	3.87997	5.52645	3.68737	6.55698	G
36.2046	4.14568	6.03152	1.27874	3.77169	1.44337	4.09162	5.44278	4.24984	6.89604	M
37.6369	5.70331	6.98673	1.44449	4.08898	1.27443	3.83374	5.92582	4.67089	6.98768	A
36.6815	5.39544	5.99394	1.31395	3.31228	1.33362	3.80676	5.75733	4.18475	6.80077	M
35.2241	6.51489	6.82443	1.07882	3.84334	1.20783	3.80529	6.19174	4.38114	6.53772	M
37.2308	8.22023	8.69596	1.41995	4.85503	1.82691	4.43716	5.93639	5.28287	8.78721	P
36.3551	6.51907	7.17353	1.53948	3.97019	1.28688	3.9368	5.308	3.80609	7.15054	G
37.6468	5.64634	6.64554	1.56052	3.52746	0.958147	3.89148	6.36049	4.26451	6.3226	G
35.8969	5.02665	6.07912	1.15144	3.04179	1.04754	3.70446	5.44199	4.26838	6.41038	M
36.1477	6.08746	8.03834	1.72538	3.85381	1.70159	3.80856	5.65756	4.15286	7.23847	G
35.5908	5.86135	6.45796	1.17803	3.47486	0.970382	3.80395	4.93492	4.11515	6.96626	M
35.9751	7.08523	7.8121	1.575	4.1461	1.54295	3.90963	5.50136	3.65481	6.8701	G
38.1985	7.30598	8.08129	1.47518	4.90855	1.61093	4.40071	5.56262	4.55997	8.60779	A
36.8604	6.86617	7.12898	1.46354	4.35219	1.41231	4.37937	5.94576	4.60459	7.03461	A
35.5535	5.90164	7.18067	1.28561	3.79769	1.1923	4.25755	6.10547	4.98169	6.78327	M
36.8947	5.65214	6.56465	1.4434	3.58402	1.16587	4.17425	5.83198	4.33747	6.99043	M

## Sheet: Information Gain Ratio
HL	HH1	POL	ML	CPH	PH	PelH	Label
7.50616	8.37326	5.03259	1.96259	4.43763	7.09909	5.69838	P
5.06672	6.5811	3.39641	1.09073	3.95818	5.49265	3.96392	G
5.69041	6.81666	3.77535	1.25851	3.90767	5.83292	4.16885	G
6.43231	6.81174	4.27165	1.32847	3.67928	4.27693	4.76666	A
5.98223	6.8106	3.65037	1.21979	3.82559	5.61037	4.00828	G
6.54624	7.58005	3.87707	1.4573	3.87503	3.23191	3.85587	M
6.0888	7.42837	3.52632	1.22463	4.03413	5.8997	4.1655	M
4.66061	6.2177	3.49076	1.31234	3.90781	5.00979	4.00439	M
5.51065	6.72091	3.40051	1.2478	3.62374	5.30838	4.04476	G
3.5589	7.45293	4.25861	1.51656	4.30395	5.42322	4.17803	A
6.65083	7.4578	3.80878	1.46259	3.96034	5.88385	4.24538	G
6.47213	7.44149	3.89439	1.48861	4.17985	5.49121	3.75909	G
5.2583	6.87145	3.11244	1.35692	3.79962	5.46062	4.66974	G
7.58064	8.47269	4.50013	1.39163	4.45298	5.45344	4.61584	A
6.2982	7.12943	4.10709	1.28623	3.78702	5.46034	4.2284	A
6.9102	7.6258	4.12513	1.68026	4.0485	5.27516	4.68785	A
5.73805	7.22475	4.056	1.50828	4.00571	5.67582	4.29573	G
7.52357	8.18004	4.52007	1.78077	4.32079	6.64866	4.66078	P
4.88481	5.76491	2.97532	1.38173	4.1104	6.24937	4.94793	A
6.3519	7.22013	3.79548	1.51931	4.19806	5.58792	3.77466	M
7.44133	8.13222	4.60509	1.7956	4.20353	6.76112	5.38986	P
6.52237	8.37613	3.87074	1.36593	4.48887	7.16233	5.51154	P
6.39975	7.33027	4.11263	1.37915	4.16449	5.06774	3.94577	G
6.35471	7.51312	4.34234	1.85959	3.51304	5.5587	4.54006	A
6.433	7.08464	3.95006	1.0755	3.9149	6.02329	4.76732	G
7.33223	8.03981	4.07999	1.56766	4.29297	5.00653	3.7815	G
6.15259	7.04668	3.98139	1.41224	3.5471	5.71253	4.19811	M
6.36056	7.31533	3.73597	1.44443	4.10815	5.25814	4.12882	G
6.36872	7.1408	3.72222	1.67583	3.9798	5.30518	4.34226	G
7.58118	8.09161	4.21204	1.89684	4.34789	6.9733	5.90775	P
6.04132	7.53484	4.66245	1.36338	4.16954	5.75431	4.08217	G
4.95278	6.6425	3.78563	1.32089	3.90293	5.10666	4.26708	M
6.46719	7.99559	4.13405	1.34694	4.66425	6.82405	5.09255	P
6.70415	6.96975	3.52061	1.59103	3.68182	4.58279	4.04438	G
5.96796	7.39508	3.97588	1.14397	3.79154	5.97151	4.51189	M
4.17193	6.08884	3.31023	1.12993	4.28547	5.29502	4.13689	M
8.26783	8.57368	4.90969	2.33399	4.73619	5.72829	4.59129	P
5.98663	7.06656	3.63143	1.37624	3.88253	5.50792	4.42645	G
6.17404	7.12785	3.51319	1.44228	3.69637	5.04788	3.8581	M
5.5196	7.30412	3.66278	1.38043	3.82817	5.36855	4.05411	G
4.40711	5.82908	3.53325	1.39264	4.00938	5.10202	4.03317	M
7.4457	8.68499	4.77271	1.97937	4.07226	6.89806	5.20095	P
7.21198	8.08016	4.69701	1.7042	4.53521	6.5803	5.36184	P
7.1487	8.7355	4.62811	1.49299	4.84878	7.37197	5.46306	P
6.6802	8.07759	4.44307	1.54219	4.26325	5.61445	3.98508	G
7.23863	9.34901	5.01892	1.14785	4.70988	6.32313	5.47234	P
4.97585	6.32843	3.23333	1.31665	3.93842	6.13089	4.37887	G
7.5768	8.66617	4.92295	1.91871	4.59238	6.71917	4.08666	P
5.91159	6.75677	3.14499	1.67395	4.08494	5.41037	4.30656	M
5.95768	6.83901	3.63329	1.26045	3.90615	5.00284	3.90143	G
6.5643	7.29038	4.41295	1.44679	4.1835	6.14875	4.19581	A
5.9566	7.21444	3.98595	1.56161	3.97974	6.01111	4.78149	A
7.20742	8.28346	4.88677	1.59067	4.26283	6.10887	4.50355	P
7.25051	7.67883	3.7852	1.42054	4.23484	5.14879	4.33926	G
4.24354	6.0864	3.55984	1.03556	4.04436	5.77045	3.82052	M
7.05826	7.57093	4.39209	1.52168	4.24403	6.173	4.12213	A
6.05643	7.16218	3.72562	1.11176	3.81455	5.64397	3.60496	G
6.28107	7.48427	4.1222	1.60679	3.77423	5.59136	4.43769	A
6.2358	7.31885	3.4468	1.20109	3.87997	5.52645	3.68737	G
4.14568	6.03152	3.77169	1.44337	4.09162	5.44278	4.24984	M
5.70331	6.98673	4.08898	1.27443	3.83374	5.92582	4.67089	A
5.39544	5.99394	3.31228	1.33362	3.80676	5.75733	4.18475	M
6.51489	6.82443	3.84334	1.20783	3.80529	6.19174	4.38114	M
8.22023	8.69596	4.85503	1.82691	4.43716	5.93639	5.28287	P
6.51907	7.17353	3.97019	1.28688	3.9368	5.308	3.80609	G
5.64634	6.64554	3.52746	0.958147	3.89148	6.36049	4.26451	G
5.02665	6.07912	3.04179	1.04754	3.70446	5.44199	4.26838	M
6.08746	8.03834	3.85381	1.70159	3.80856	5.65756	4.15286	G
5.86135	6.45796	3.47486	0.970382	3.80395	4.93492	4.11515	M
7.08523	7.8121	4.1461	1.54295	3.90963	5.50136	3.65481	G
7.30598	8.08129	4.90855	1.61093	4.40071	5.56262	4.55997	A
6.86617	7.12898	4.35219	1.41231	4.37937	5.94576	4.60459	A
5.90164	7.18067	3.79769	1.1923	4.25755	6.10547	4.98169	M
5.65214	6.56465	3.58402	1.16587	4.17425	5.83198	4.33747	M

## Sheet: Information Gain
TL	HL	HH1	ED	POL	ML	CPH	PH	PelH	PrePL	Label
38.6801	7.50616	8.37326	1.12945	5.03259	1.96259	4.43763	7.09909	5.69838	8.37126	P
34.7862	5.06672	6.5811	1.45568	3.39641	1.09073	3.95818	5.49265	3.96392	6.57707	G
36.9688	5.69041	6.81666	1.52621	3.77535	1.25851	3.90767	5.83292	4.16885	6.47208	G
36.8713	6.43231	6.81174	1.45934	4.27165	1.32847	3.67928	4.27693	4.76666	7.74963	A
37.0076	5.98223	6.8106	1.5144	3.65037	1.21979	3.82559	5.61037	4.00828	6.61229	G
35.934	6.54624	7.58005	1.34266	3.87707	1.4573	3.87503	3.23191	3.85587	7.40348	M
36.2736	6.0888	7.42837	1.32926	3.52632	1.22463	4.03413	5.8997	4.1655	6.42099	M
36.0071	4.66061	6.2177	1.22818	3.49076	1.31234	3.90781	5.00979	4.00439	6.16238	M
36.5285	5.51065	6.72091	1.33759	3.40051	1.2478	3.62374	5.30838	4.04476	6.47214	G
38.0065	3.5589	7.45293	1.60866	4.25861	1.51656	4.30395	5.42322	4.17803	7.41878	A
35.9384	6.65083	7.4578	1.62474	3.80878	1.46259	3.96034	5.88385	4.24538	6.95303	G
35.8906	6.47213	7.44149	1.4223	3.89439	1.48861	4.17985	5.49121	3.75909	7.34618	G
36.5554	5.2583	6.87145	1.15417	3.11244	1.35692	3.79962	5.46062	4.66974	6.16245	G
36.9762	7.58064	8.47269	1.77754	4.50013	1.39163	4.45298	5.45344	4.61584	8.07932	A
36.9672	6.2982	7.12943	1.52098	4.10709	1.28623	3.78702	5.46034	4.2284	7.31057	A
36.1247	6.9102	7.6258	1.65137	4.12513	1.68026	4.0485	5.27516	4.68785	7.89925	A
36.405	5.73805	7.22475	1.55873	4.056	1.50828	4.00571	5.67582	4.29573	7.13285	G
36.8565	7.52357	8.18004	1.28826	4.52007	1.78077	4.32079	6.64866	4.66078	6.97861	P
37.3366	4.88481	5.76491	1.27404	2.97532	1.38173	4.1104	6.24937	4.94793	4.40667	A
36.8964	6.3519	7.22013	1.32545	3.79548	1.51931	4.19806	5.58792	3.77466	6.7196	M
36.3038	7.44133	8.13222	1.2796	4.60509	1.7956	4.20353	6.76112	5.38986	7.63525	P
36.9516	6.52237	8.37613	1.22566	3.87074	1.36593	4.48887	7.16233	5.51154	7.1476	P
35.4329	6.39975	7.33027	1.38193	4.11263	1.37915	4.16449	5.06774	3.94577	6.88874	G
37.6608	6.35471	7.51312	1.58025	4.34234	1.85959	3.51304	5.5587	4.54006	7.6386	A
37.1845	6.433	7.08464	1.3068	3.95006	1.0755	3.9149	6.02329	4.76732	6.61725	G
35.5029	7.33223	8.03981	1.63172	4.07999	1.56766	4.29297	5.00653	3.7815	6.96138	G
36.5659	6.15259	7.04668	1.86487	3.98139	1.41224	3.5471	5.71253	4.19811	6.66313	M
35.8087	6.36056	7.31533	1.45802	3.73597	1.44443	4.10815	5.25814	4.12882	7.00927	G
35.2343	6.36872	7.1408	1.52953	3.72222	1.67583	3.9798	5.30518	4.34226	7.33281	G
38.0118	7.58118	8.09161	1.20777	4.21204	1.89684	4.34789	6.9733	5.90775	7.97869	P
35.616	6.04132	7.53484	1.5701	4.66245	1.36338	4.16954	5.75431	4.08217	7.19186	G
36.1532	4.95278	6.6425	1.10329	3.78563	1.32089	3.90293	5.10666	4.26708	6.94794	M
37.3142	6.46719	7.99559	1.32149	4.13405	1.34694	4.66425	6.82405	5.09255	7.0533	P
36.3652	6.70415	6.96975	1.47083	3.52061	1.59103	3.68182	4.58279	4.04438	7.067	G
36.5686	5.96796	7.39508	1.45335	3.97588	1.14397	3.79154	5.97151	4.51189	7.06509	M
36.0366	4.17193	6.08884	1.30574	3.31023	1.12993	4.28547	5.29502	4.13689	6.33662	M
36.9695	8.26783	8.57368	1.35397	4.90969	2.33399	4.73619	5.72829	4.59129	8.77686	P
36.7861	5.98663	7.06656	1.45906	3.63143	1.37624	3.88253	5.50792	4.42645	6.23308	G
36.3371	6.17404	7.12785	1.4006	3.51319	1.44228	3.69637	5.04788	3.8581	6.79825	M
36.9325	5.5196	7.30412	1.37724	3.66278	1.38043	3.82817	5.36855	4.05411	6.52242	G
36.146	4.40711	5.82908	1.19844	3.53325	1.39264	4.00938	5.10202	4.03317	6.25825	M
37.3017	7.4457	8.68499	1.02709	4.77271	1.97937	4.07226	6.89806	5.20095	7.36438	P
37.0808	7.21198	8.08016	1.23197	4.69701	1.7042	4.53521	6.5803	5.36184	7.71469	P
37.362	7.1487	8.7355	1.39183	4.62811	1.49299	4.84878	7.37197	5.46306	7.79256	P
35.5457	6.6802	8.07759	1.64016	4.44307	1.54219	4.26325	5.61445	3.98508	7.77638	G
37.2987	7.23863	9.34901	1.47909	5.01892	1.14785	4.70988	6.32313	5.47234	8.51265	P
37.0385	4.97585	6.32843	1.34503	3.23333	1.31665	3.93842	6.13089	4.37887	5.56872	G
36.3613	7.5768	8.66617	1.37744	4.92295	1.91871	4.59238	6.71917	4.08666	9.10925	P
36.2752	5.91159	6.75677	1.45154	3.14499	1.67395	4.08494	5.41037	4.30656	6.74722	M
36.1614	5.95768	6.83901	1.43154	3.63329	1.26045	3.90615	5.00284	3.90143	6.51419	G
36.7673	6.5643	7.29038	1.52169	4.41295	1.44679	4.1835	6.14875	4.19581	6.7938	A
36.7599	5.9566	7.21444	1.55409	3.98595	1.56161	3.97974	6.01111	4.78149	6.90675	A
35.7756	7.20742	8.28346	1.24907	4.88677	1.59067	4.26283	6.10887	4.50355	8.13603	P
37.0221	7.25051	7.67883	1.38764	3.7852	1.42054	4.23484	5.14879	4.33926	6.79391	G
36.5598	4.24354	6.0864	0.91509	3.55984	1.03556	4.04436	5.77045	3.82052	6.22455	M
38.4172	7.05826	7.57093	1.46308	4.39209	1.52168	4.24403	6.173	4.12213	6.95413	A
35.1	6.05643	7.16218	1.60912	3.72562	1.11176	3.81455	5.64397	3.60496	6.73191	G
37.4817	6.28107	7.48427	1.61155	4.1222	1.60679	3.77423	5.59136	4.43769	7.38468	A
36.6548	6.2358	7.31885	1.39969	3.4468	1.20109	3.87997	5.52645	3.68737	6.55698	G
36.2046	4.14568	6.03152	1.27874	3.77169	1.44337	4.09162	5.44278	4.24984	6.89604	M
37.6369	5.70331	6.98673	1.44449	4.08898	1.27443	3.83374	5.92582	4.67089	6.98768	A
36.6815	5.39544	5.99394	1.31395	3.31228	1.33362	3.80676	5.75733	4.18475	6.80077	M
35.2241	6.51489	6.82443	1.07882	3.84334	1.20783	3.80529	6.19174	4.38114	6.53772	M
37.2308	8.22023	8.69596	1.41995	4.85503	1.82691	4.43716	5.93639	5.28287	8.78721	P
36.3551	6.51907	7.17353	1.53948	3.97019	1.28688	3.9368	5.308	3.80609	7.15054	G
37.6468	5.64634	6.64554	1.56052	3.52746	0.958147	3.89148	6.36049	4.26451	6.3226	G
35.8969	5.02665	6.07912	1.15144	3.04179	1.04754	3.70446	5.44199	4.26838	6.41038	M
36.1477	6.08746	8.03834	1.72538	3.85381	1.70159	3.80856	5.65756	4.15286	7.23847	G
35.5908	5.86135	6.45796	1.17803	3.47486	0.970382	3.80395	4.93492	4.11515	6.96626	M
35.9751	7.08523	7.8121	1.575	4.1461	1.54295	3.90963	5.50136	3.65481	6.8701	G
38.1985	7.30598	8.08129	1.47518	4.90855	1.61093	4.40071	5.56262	4.55997	8.60779	A
36.8604	6.86617	7.12898	1.46354	4.35219	1.41231	4.37937	5.94576	4.60459	7.03461	A
35.5535	5.90164	7.18067	1.28561	3.79769	1.1923	4.25755	6.10547	4.98169	6.78327	M
36.8947	5.65214	6.56465	1.4434	3.58402	1.16587	4.17425	5.83198	4.33747	6.99043	M

## Sheet: PCA
TL	HL	HH1	POL	PrePL	PreDL	PostDL	Label
38.6801	7.50616	8.37326	5.03259	8.37126	14.1427	12.2564	P
34.7862	5.06672	6.5811	3.39641	6.57707	13.7733	9.30521	G
36.9688	5.69041	6.81666	3.77535	6.47208	13.5362	10.7106	G
36.8713	6.43231	6.81174	4.27165	7.74963	14.0492	9.72725	A
37.0076	5.98223	6.8106	3.65037	6.61229	13.7213	10.7793	G
35.934	6.54624	7.58005	3.87707	7.40348	14.2657	9.29856	M
36.2736	6.0888	7.42837	3.52632	6.42099	12.5932	10.2436	M
36.0071	4.66061	6.2177	3.49076	6.16238	13.0062	10.0418	M
36.5285	5.51065	6.72091	3.40051	6.47214	13.6113	10.6762	G
38.0065	3.5589	7.45293	4.25861	7.41878	13.3313	11.3652	A
35.9384	6.65083	7.4578	3.80878	6.95303	14.5528	8.76746	G
35.8906	6.47213	7.44149	3.89439	7.34618	15.1329	9.61851	G
36.5554	5.2583	6.87145	3.11244	6.16245	13.4483	10.7964	G
36.9762	7.58064	8.47269	4.50013	8.07932	14.1756	11.1255	A
36.9672	6.2982	7.12943	4.10709	7.31057	14.1342	11.1052	A
36.1247	6.9102	7.6258	4.12513	7.89925	14.5781	9.16318	A
36.405	5.73805	7.22475	4.056	7.13285	13.3871	9.74202	G
36.8565	7.52357	8.18004	4.52007	6.97861	14.3395	11.0595	P
37.3366	4.88481	5.76491	2.97532	4.40667	13.771	11.6171	A
36.8964	6.3519	7.22013	3.79548	6.7196	13.3757	11.0132	M
36.3038	7.44133	8.13222	4.60509	7.63525	14.5673	10.0023	P
36.9516	6.52237	8.37613	3.87074	7.1476	14.521	11.6819	P
35.4329	6.39975	7.33027	4.11263	6.88874	13.8174	9.95093	G
37.6608	6.35471	7.51312	4.34234	7.6386	14.4145	10.4192	A
37.1845	6.433	7.08464	3.95006	6.61725	14.1373	10.8889	G
35.5029	7.33223	8.03981	4.07999	6.96138	14.1636	8.68213	G
36.5659	6.15259	7.04668	3.98139	6.66313	14.2174	10.6099	M
35.8087	6.36056	7.31533	3.73597	7.00927	14.1684	9.73663	G
35.2343	6.36872	7.1408	3.72222	7.33281	14.0805	9.165	G
38.0118	7.58118	8.09161	4.21204	7.97869	15.5102	12.0358	P
35.616	6.04132	7.53484	4.66245	7.19186	13.9504	9.72356	G
36.1532	4.95278	6.6425	3.78563	6.94794	13.3946	10.269	M
37.3142	6.46719	7.99559	4.13405	7.0533	14.0325	11.8136	P
36.3652	6.70415	6.96975	3.52061	7.067	13.814	11.1321	G
36.5686	5.96796	7.39508	3.97588	7.06509	14.0429	10.1105	M
36.0366	4.17193	6.08884	3.31023	6.33662	13.2604	10.2293	M
36.9695	8.26783	8.57368	4.90969	8.77686	15.7705	10.9952	P
36.7861	5.98663	7.06656	3.63143	6.23308	13.2572	11.0937	G
36.3371	6.17404	7.12785	3.51319	6.79825	13.6929	10.4147	M
36.9325	5.5196	7.30412	3.66278	6.52242	13.4216	10.7241	G
36.146	4.40711	5.82908	3.53325	6.25825	13.5449	10.0458	M
37.3017	7.4457	8.68499	4.77271	7.36438	14.5282	11.2428	P
37.0808	7.21198	8.08016	4.69701	7.71469	15.2502	11.1596	P
37.362	7.1487	8.7355	4.62811	7.79256	14.7263	11.5028	P
35.5457	6.6802	8.07759	4.44307	7.77638	13.9886	9.3688	G
37.2987	7.23863	9.34901	5.01892	8.51265	14.5607	11.0739	P
37.0385	4.97585	6.32843	3.23333	5.56872	13.7866	11.1704	G
36.3613	7.5768	8.66617	4.92295	9.10925	13.8907	9.95088	P
36.2752	5.91159	6.75677	3.14499	6.74722	13.161	10.0116	M
36.1614	5.95768	6.83901	3.63329	6.51419	13.6511	9.35735	G
36.7673	6.5643	7.29038	4.41295	6.7938	14.3358	10.2108	A
36.7599	5.9566	7.21444	3.98595	6.90675	13.9248	9.24857	A
35.7756	7.20742	8.28346	4.88677	8.13603	15.4061	9.98824	P
37.0221	7.25051	7.67883	3.7852	6.79391	14.3547	10.8966	G
36.5598	4.24354	6.0864	3.55984	6.22455	13.7755	9.93249	M
38.4172	7.05826	7.57093	4.39209	6.95413	13.9287	11.0394	A
35.1	6.05643	7.16218	3.72562	6.73191	13.7381	8.44981	G
37.4817	6.28107	7.48427	4.1222	7.38468	14.7993	10.7755	A
36.6548	6.2358	7.31885	3.4468	6.55698	13.6918	10.9633	G
36.2046	4.14568	6.03152	3.77169	6.89604	14.1004	9.39642	M
37.6369	5.70331	6.98673	4.08898	6.98768	14.1458	12.4812	A
36.6815	5.39544	5.99394	3.31228	6.80077	13.3356	11.387	M
35.2241	6.51489	6.82443	3.84334	6.53772	13.5093	8.77098	M
37.2308	8.22023	8.69596	4.85503	8.78721	14.7162	10.8763	P
36.3551	6.51907	7.17353	3.97019	7.15054	14.7596	10.062	G
37.6468	5.64634	6.64554	3.52746	6.3226	13.5731	11.5341	G
35.8969	5.02665	6.07912	3.04179	6.41038	13.5372	9.89473	M
36.1477	6.08746	8.03834	3.85381	7.23847	14.4327	9.27659	G
35.5908	5.86135	6.45796	3.47486	6.96626	14.0595	8.99037	M
35.9751	7.08523	7.8121	4.1461	6.8701	14.3267	10.0315	G
38.1985	7.30598	8.08129	4.90855	8.60779	15.4327	11.5335	A
36.8604	6.86617	7.12898	4.35219	7.03461	14.0607	9.79627	A
35.5535	5.90164	7.18067	3.79769	6.78327	14.4974	9.55288	M
36.8947	5.65214	6.56465	3.58402	6.99043	13.7409	10.7963	M

## Sheet: Relief
HH1	POL	CPH	DH	PelH	Label
8.37326	5.03259	4.43763	3.92894	5.69838	P
6.5811	3.39641	3.95818	3.4101	3.96392	G
6.81666	3.77535	3.90767	2.12322	4.16885	G
6.81174	4.27165	3.67928	3.73647	4.76666	A
6.8106	3.65037	3.82559	1.82127	4.00828	G
7.58005	3.87707	3.87503	2.05615	3.85587	M
7.42837	3.52632	4.03413	3.52508	4.1655	M
6.2177	3.49076	3.90781	3.61592	4.00439	M
6.72091	3.40051	3.62374	1.70445	4.04476	G
7.45293	4.25861	4.30395	2.97533	4.17803	A
7.4578	3.80878	3.96034	3.97579	4.24538	G
7.44149	3.89439	4.17985	3.14432	3.75909	G
6.87145	3.11244	3.79962	1.79449	4.66974	G
8.47269	4.50013	4.45298	3.55735	4.61584	A
7.12943	4.10709	3.78702	4.14384	4.2284	A
7.6258	4.12513	4.0485	3.24334	4.68785	A
7.22475	4.056	4.00571	3.21674	4.29573	G
8.18004	4.52007	4.32079	3.2276	4.66078	P
5.76491	2.97532	4.1104	4.12138	4.94793	A
7.22013	3.79548	4.19806	3.90095	3.77466	M
8.13222	4.60509	4.20353	3.48039	5.38986	P
8.37613	3.87074	4.48887	3.32166	5.51154	P
7.33027	4.11263	4.16449	3.15922	3.94577	G
7.51312	4.34234	3.51304	3.55981	4.54006	A
7.08464	3.95006	3.9149	2.45658	4.76732	G
8.03981	4.07999	4.29297	2.94976	3.7815	G
7.04668	3.98139	3.5471	2.92481	4.19811	M
7.31533	3.73597	4.10815	3.77079	4.12882	G
7.1408	3.72222	3.9798	2.94712	4.34226	G
8.09161	4.21204	4.34789	1.94325	5.90775	P
7.53484	4.66245	4.16954	1.98317	4.08217	G
6.6425	3.78563	3.90293	3.40703	4.26708	M
7.99559	4.13405	4.66425	2.98673	5.09255	P
6.96975	3.52061	3.68182	1.76912	4.04438	G
7.39508	3.97588	3.79154	1.51608	4.51189	M
6.08884	3.31023	4.28547	3.39512	4.13689	M
8.57368	4.90969	4.73619	3.17482	4.59129	P
7.06656	3.63143	3.88253	1.86171	4.42645	G
7.12785	3.51319	3.69637	1.21987	3.8581	M
7.30412	3.66278	3.82817	1.98266	4.05411	G
5.82908	3.53325	4.00938	3.41932	4.03317	M
8.68499	4.77271	4.07226	2.92142	5.20095	P
8.08016	4.69701	4.53521	4.69031	5.36184	P
8.7355	4.62811	4.84878	3.97288	5.46306	P
8.07759	4.44307	4.26325	2.65101	3.98508	G
9.34901	5.01892	4.70988	2.5016	5.47234	P
6.32843	3.23333	3.93842	2.18147	4.37887	G
8.66617	4.92295	4.59238	4.31496	4.08666	P
6.75677	3.14499	4.08494	4.20936	4.30656	M
6.83901	3.63329	3.90615	1.84597	3.90143	G
7.29038	4.41295	4.1835	2.61961	4.19581	A
7.21444	3.98595	3.97974	2.89617	4.78149	A
8.28346	4.88677	4.26283	3.23213	4.50355	P
7.67883	3.7852	4.23484	1.78132	4.33926	G
6.0864	3.55984	4.04436	2.21455	3.82052	M
7.57093	4.39209	4.24403	3.2706	4.12213	A
7.16218	3.72562	3.81455	3.2683	3.60496	G
7.48427	4.1222	3.77423	4.39307	4.43769	A
7.31885	3.4468	3.87997	1.81593	3.68737	G
6.03152	3.77169	4.09162	3.31759	4.24984	M
6.98673	4.08898	3.83374	3.68246	4.67089	A
5.99394	3.31228	3.80676	3.23676	4.18475	M
6.82443	3.84334	3.80529	2.78802	4.38114	M
8.69596	4.85503	4.43716	2.98264	5.28287	P
7.17353	3.97019	3.9368	3.51003	3.80609	G
6.64554	3.52746	3.89148	2.22924	4.26451	G
6.07912	3.04179	3.70446	1.77317	4.26838	M
8.03834	3.85381	3.80856	3.16097	4.15286	G
6.45796	3.47486	3.80395	2.20904	4.11515	M
7.8121	4.1461	3.90963	2.08655	3.65481	G
8.08129	4.90855	4.40071	2.95565	4.55997	A
7.12898	4.35219	4.37937	3.59373	4.60459	A
7.18067	3.79769	4.25755	3.87396	4.98169	M
6.56465	3.58402	4.17425	1.48845	4.33747	M

## Sheet: Rule
TL	FL	HH2	ED	POL	ML	CPL	CPH	DBL	DH	ABL	AH	PH	PelH	PostDL	PreAL	PostAL	DAL	EDFAL	Label
38.6801	36.2846	4.39532	1.12945	5.03259	1.96259	4.19731	4.43763	11.7671	3.92894	2.31711	1.96531	7.09909	5.69838	12.2564	24.3589	11.8928	9.78224	1.83686	P
34.7862	33.3484	3.61409	1.45568	3.39641	1.09073	4.43015	3.95818	11.3841	3.4101	2.36802	1.73593	5.49265	3.96392	9.30521	23.4198	8.89829	9.67914	1.60778	G
36.9688	34.9792	3.46724	1.52621	3.77535	1.25851	4.81704	3.90767	12.2011	2.12322	2.84609	2.82806	5.83292	4.16885	10.7106	23.4553	10.8581	10.004	2.56885	G
36.8713	34.5961	4.13567	1.45934	4.27165	1.32847	3.5022	3.67928	11.0233	3.73647	2.62015	1.44735	4.27693	4.76666	9.72725	24.1114	9.93694	9.10355	1.9852	A
37.0076	34.8525	4.11334	1.5144	3.65037	1.21979	4.40869	3.82559	11.1665	1.82127	2.54098	1.65201	5.61037	4.00828	10.7793	23.7016	10.6126	9.37909	1.95675	G
35.934	33.929	4.17676	1.34266	3.87707	1.4573	3.28331	3.87503	11.3316	2.05615	2.30913	2.71774	3.23191	3.85587	9.29856	24.4003	8.9318	9.51634	2.34238	M
36.2736	33.8796	4.15463	1.32926	3.52632	1.22463	4.38516	4.03413	11.9684	3.52508	2.70536	1.4913	5.8997	4.1655	10.2436	23.7105	9.65296	10.3409	2.41435	M
36.0071	33.9942	3.77438	1.22818	3.49076	1.31234	3.96974	3.90781	12.9583	3.61592	2.85736	1.47527	5.00979	4.00439	10.0418	23.4022	9.74897	10.3086	2.34888	M
36.5285	33.9056	3.56321	1.33759	3.40051	1.2478	4.54712	3.62374	10.9659	1.70445	1.72385	1.27612	5.30838	4.04476	10.6762	23.792	10.125	9.32207	1.75099	G
38.0065	34.3246	5.00156	1.60866	4.25861	1.51656	4.6586	4.30395	13.0699	2.97533	2.54709	1.45405	5.42322	4.17803	11.3652	25.2969	10.7904	10.8681	1.47664	A
35.9384	33.9768	4.24555	1.62474	3.80878	1.46259	3.93433	3.96034	11.2869	3.97579	2.83957	1.81761	5.88385	4.24538	8.76746	23.3518	8.7813	8.63216	2.45678	G
35.8906	33.5407	4.57469	1.4223	3.89439	1.48861	4.2783	4.17985	10.791	3.14432	2.22891	1.71108	5.49121	3.75909	9.61851	24.3325	9.30403	9.52345	1.51693	G
36.5554	33.1794	4.10719	1.15417	3.11244	1.35692	4.07582	3.79962	11.644	1.79449	2.66198	2.20575	5.46062	4.66974	10.7964	23.4771	10.4073	9.50687	2.38127	G
36.9762	34.3804	4.38683	1.77754	4.50013	1.39163	4.38596	4.45298	11.1083	3.55735	2.94793	1.88069	5.45344	4.61584	11.1255	23.795	10.6592	8.80493	1.85891	A
36.9672	34.4901	3.92279	1.52098	4.10709	1.28623	3.49089	3.78702	11.2859	4.14384	2.66278	1.327	5.46034	4.2284	11.1052	23.598	10.0809	9.30046	2.22571	A
36.1247	33.8282	4.31378	1.65137	4.12513	1.68026	3.74244	4.0485	11.0573	3.24334	2.3172	3.02952	5.27516	4.68785	9.16318	23.7058	9.14901	8.88569	1.83105	A
36.405	34.0353	3.80855	1.55873	4.056	1.50828	4.21736	4.00571	12.1068	3.21674	2.67913	1.52063	5.67582	4.29573	9.74202	23.7139	9.53295	9.80724	2.40218	G
36.8565	33.854	4.02721	1.28826	4.52007	1.78077	3.84804	4.32079	11.3259	3.2276	2.82382	2.80518	6.64866	4.66078	11.0595	24.1427	9.71013	9.81282	2.21318	P
37.3366	35.1472	3.77377	1.27404	2.97532	1.38173	4.58673	4.1104	11.6268	4.12138	2.50187	1.32664	6.24937	4.94793	11.6171	23.1371	10.3269	9.11915	2.52215	A
36.8964	33.621	4.09896	1.32545	3.79548	1.51931	4.25049	4.19806	11.7826	3.90095	2.756	1.62952	5.58792	3.77466	11.0132	23.8294	10.0716	9.98049	2.28235	M
36.3038	34.4734	4.04406	1.2796	4.60509	1.7956	4.63193	4.20353	10.7259	3.48039	1.97772	2.23306	6.76112	5.38986	10.0023	24.013	10.0468	9.53673	1.65193	P
36.9516	34.209	4.79942	1.22566	3.87074	1.36593	3.77708	4.48887	10.5486	3.32166	2.7458	1.97365	7.16233	5.51154	11.6819	24.1125	10.3088	9.57269	1.95057	P
35.4329	33.8693	3.94988	1.38193	4.11263	1.37915	3.73109	4.16449	10.9922	3.15922	2.31387	1.46185	5.06774	3.94577	9.95093	24.0524	8.42728	9.69089	2.31004	G
37.6608	34.7102	4.42603	1.58025	4.34234	1.85959	4.14637	3.51304	11.0947	3.55981	2.49213	1.59377	5.5587	4.54006	10.4192	24.3974	9.37847	9.05026	1.7924	A
37.1845	33.479	3.71461	1.3068	3.95006	1.0755	4.358	3.9149	11.1994	2.45658	2.27162	2.35176	6.02329	4.76732	10.8889	23.5541	10.9828	9.39991	2.27694	G
35.5029	33.856	4.26083	1.63172	4.07999	1.56766	3.94686	4.29297	11.5478	2.94976	2.35594	2.5493	5.00653	3.7815	8.68213	23.42	9.06896	8.61144	2.49456	G
36.5659	34.4966	4.30192	1.86487	3.98139	1.41224	4.90034	3.5471	11.1216	2.92481	2.06736	1.31797	5.71253	4.19811	10.6099	24.2198	9.22448	10.1828	1.93237	M
35.8087	33.7104	3.71307	1.45802	3.73597	1.44443	4.17458	4.10815	10.9642	3.77079	2.15807	1.77832	5.25814	4.12882	9.73663	23.8384	9.61065	9.25832	1.70463	G
35.2343	33.5743	4.26153	1.52953	3.72222	1.67583	4.16244	3.9798	11.8823	2.94712	2.75796	1.85339	5.30518	4.34226	9.165	24.0097	8.80041	8.96805	2.44477	G
38.0118	34.0309	4.32061	1.20777	4.21204	1.89684	3.65837	4.34789	10.8299	1.94325	2.82789	2.21604	6.9733	5.90775	12.0358	24.4568	10.5767	9.18515	1.97782	P
35.616	33.8767	4.32433	1.5701	4.66245	1.36338	4.0001	4.16954	11.2773	1.98317	2.75748	1.89621	5.75431	4.08217	9.72356	23.6255	9.88622	9.178	2.47589	G
36.1532	33.8912	4.24169	1.10329	3.78563	1.32089	3.63922	3.90293	13.0894	3.40703	2.71965	1.82313	5.10666	4.26708	10.269	23.8588	9.87301	10.5343	2.43774	M
37.3142	34.5274	4.38625	1.32149	4.13405	1.34694	4.06826	4.66425	10.8305	2.98673	2.38907	1.73769	6.82405	5.09255	11.8136	24.8252	10.4291	10.0729	1.59169	P
36.3652	33.6606	3.90941	1.47083	3.52061	1.59103	4.28103	3.68182	10.5095	1.76912	2.2021	2.12574	4.58279	4.04438	11.1321	23.804	10.3709	9.87221	1.64082	G
36.5686	34.4959	4.55479	1.45335	3.97588	1.14397	4.52698	3.79154	10.9091	1.51608	2.51277	1.5004	5.97151	4.51189	10.1105	23.9867	9.87617	9.41347	2.02326	M
36.0366	33.7953	3.57698	1.30574	3.31023	1.12993	4.87035	4.28547	12.1212	3.39512	2.24931	1.52494	5.29502	4.13689	10.2293	23.1569	10.0455	9.82408	2.54422	M
36.9695	34.561	4.74188	1.35397	4.90969	2.33399	4.09336	4.73619	9.54024	3.17482	2.00623	1.91948	5.72829	4.59129	10.9952	24.5489	10.3883	8.95578	1.4557	P
36.7861	34.5082	3.46924	1.45906	3.63143	1.37624	4.39099	3.88253	11.5444	1.86171	2.35157	2.13153	5.50792	4.42645	11.0937	23.4261	10.6757	9.60481	2.2349	G
36.3371	34.0295	4.35253	1.4006	3.51319	1.44228	4.27762	3.69637	10.4323	1.21987	2.29425	1.3718	5.04788	3.8581	10.4147	23.7365	10.0314	9.93528	1.95471	M
36.9325	35.2077	4.09833	1.37724	3.66278	1.38043	4.8547	3.82817	11.78	1.98266	2.20393	2.01979	5.36855	4.05411	10.7241	23.6947	10.0478	9.963	2.37298	G
36.146	34.1845	3.79796	1.19844	3.53325	1.39264	4.64183	4.00938	11.5911	3.41932	2.96874	1.16308	5.10202	4.03317	10.0458	23.7082	9.52229	9.80538	2.29494	M
37.3017	34.4771	4.47465	1.02709	4.77271	1.97937	3.8582	4.07226	10.6628	2.92142	2.4991	2.09418	6.89806	5.20095	11.2428	24.3802	10.9124	9.84915	1.69431	P
37.0808	34.1014	4.48685	1.23197	4.69701	1.7042	4.19831	4.53521	10.3266	4.69031	2.52881	3.00727	6.5803	5.36184	11.1596	23.7443	10.6594	8.83604	1.80654	P
37.362	34.9464	4.39086	1.39183	4.62811	1.49299	4.40039	4.84878	10.7321	3.97288	2.29043	1.78758	7.37197	5.46306	11.5028	24.1117	11.2421	9.31738	1.67399	P
35.5457	33.6392	4.28915	1.64016	4.44307	1.54219	3.85799	4.26325	11.4378	2.65101	2.64718	1.84191	5.61445	3.98508	9.3688	23.6598	9.27421	9.3024	1.95644	G
37.2987	33.9458	4.57073	1.47909	5.01892	1.14785	3.77439	4.70988	11.1627	2.5016	2.43403	1.70673	6.32313	5.47234	11.0739	24.7654	10.7003	9.80716	1.60471	P
37.0385	33.428	3.32308	1.34503	3.23333	1.31665	4.16945	3.93842	10.5352	2.18147	2.51247	2.02723	6.13089	4.37887	11.1704	23.1696	11.1806	9.24762	1.9935	G
36.3613	34.5966	4.41925	1.37744	4.92295	1.91871	3.94395	4.59238	11.9219	4.31496	2.35914	2.3739	6.71917	4.08666	9.95088	24.2283	9.86923	9.7855	1.78421	P
36.2752	34.1632	3.674	1.45154	3.14499	1.67395	3.9114	4.08494	12.3946	4.20936	2.64637	1.77447	5.41037	4.30656	10.0116	23.5896	9.03525	10.5654	2.23069	M
36.1614	33.2281	3.67837	1.43154	3.63329	1.26045	4.37674	3.90615	11.8913	1.84597	1.8809	2.08801	5.00284	3.90143	9.35735	23.7456	10.0822	9.56815	2.40535	G
36.7673	34.2962	3.72942	1.52169	4.41295	1.44679	3.93922	4.1835	11.0392	2.61961	2.60153	1.97233	6.14875	4.19581	10.2108	24.124	10.178	8.97996	2.15412	A
36.7599	34.2443	3.97496	1.55409	3.98595	1.56161	4.82898	3.97974	11.3334	2.89617	2.47245	1.94965	6.01111	4.78149	9.24857	23.6423	10.5825	9.11989	2.28455	A
35.7756	34.0784	4.61773	1.24907	4.88677	1.59067	4.23613	4.26283	10.3787	3.23213	2.11337	2.48309	6.10887	4.50355	9.98824	23.9703	9.30273	8.38779	1.9557	P
37.0221	34.2742	4.52257	1.38764	3.7852	1.42054	4.36881	4.23484	10.8263	1.78132	2.4202	2.46245	5.14879	4.33926	10.8966	24.2383	10.135	9.50158	2.02422	G
36.5598	33.8647	4.07571	0.91509	3.55984	1.03556	4.59829	4.04436	12.1702	2.21455	2.30509	1.96419	5.77045	3.82052	9.93249	22.9638	10.6114	8.82614	3.66912	M
38.4172	35.0254	3.87432	1.46308	4.39209	1.52168	4.08251	4.24403	11.2079	3.2706	2.3335	2.0611	6.173	4.12213	11.0394	23.7672	11.2056	9.1927	1.83387	A
35.1	33.3338	4.05043	1.60912	3.72562	1.11176	3.88339	3.81455	12.0008	3.2683	2.22166	1.81181	5.64397	3.60496	8.44981	23.8179	8.34808	9.54893	1.98103	G
37.4817	34.4158	4.08322	1.61155	4.1222	1.60679	4.02721	3.77423	11.3686	4.39307	2.45486	2.0882	5.59136	4.43769	10.7755	24.3116	10.2286	9.52668	1.97697	A
36.6548	33.9874	3.55083	1.39969	3.4468	1.20109	4.81224	3.87997	10.7566	1.81593	2.57337	2.15476	5.52645	3.68737	10.9633	23.4909	10.6688	9.46891	2.14562	G
36.2046	33.9155	3.92782	1.27874	3.77169	1.44337	3.85906	4.09162	12.1949	3.31759	2.45617	1.51836	5.44278	4.24984	9.39642	24.1929	9.4306	9.45191	2.88264	M
37.6369	35.5227	4.16582	1.44449	4.08898	1.27443	4.01613	3.83374	11.6046	3.68246	2.80829	1.52658	5.92582	4.67089	12.4812	24.2822	10.181	9.96941	2.21377	A
36.6815	34.348	3.78597	1.31395	3.31228	1.33362	4.63924	3.80676	11.8148	3.23676	2.19157	1.5782	5.75733	4.18475	11.387	23.5353	10.6284	9.97725	1.95769	M
35.2241	33.4094	3.95972	1.07882	3.84334	1.20783	3.85223	3.80529	11.4096	2.78802	2.3616	1.79165	6.19174	4.38114	8.77098	23.8104	8.99375	10.1734	1.76777	M
37.2308	34.8257	4.41117	1.41995	4.85503	1.82691	3.90067	4.43716	11.2603	2.98264	2.27824	2.14154	5.93639	5.28287	10.8763	24.2843	10.0012	9.63764	2.06771	P
36.3551	34.3794	4.31707	1.53948	3.97019	1.28688	3.6625	3.9368	11.4033	3.51003	2.11769	1.30381	5.308	3.80609	10.062	24.2614	8.95367	9.1735	1.9519	G
37.6468	34.4971	3.9577	1.56052	3.52746	0.958147	5.0478	3.89148	11.5937	2.22924	2.39504	2.38263	6.36049	4.26451	11.5341	23.5623	11.2626	9.95289	2.34699	G
35.8969	33.8275	3.91019	1.15144	3.04179	1.04754	4.0566	3.70446	11.5479	1.77317	2.48373	1.74253	5.44199	4.26838	9.89473	23.3474	9.69581	9.33356	2.5781	M
36.1477	33.9615	4.51743	1.72538	3.85381	1.70159	4.05368	3.80856	10.9905	3.16097	2.51911	1.51627	5.65756	4.15286	9.27659	23.9278	9.15354	9.18734	1.75426	G
35.5908	33.6142	4.31261	1.17803	3.47486	0.970382	4.09977	3.80395	11.0148	2.20904	2.24206	1.64961	4.93492	4.11515	8.99037	23.6347	9.56963	9.64304	1.89414	M
35.9751	34.1265	4.13345	1.575	4.1461	1.54295	3.81491	3.90963	11.1753	2.08655	2.6676	1.72865	5.50136	3.65481	10.0315	24.1303	9.74065	9.60524	2.17098	G
38.1985	35.1886	4.44225	1.47518	4.90855	1.61093	3.66944	4.40071	10.0335	2.95565	2.37436	1.76552	5.56262	4.55997	11.5335	24.5518	10.9384	8.69442	1.44118	A
36.8604	34.5295	3.96069	1.46354	4.35219	1.41231	4.57482	4.37937	11.352	3.59373	2.52711	3.14267	5.94576	4.60459	9.79627	23.7337	10.6604	9.03123	2.52617	A
35.5535	33.999	4.48719	1.28561	3.79769	1.1923	3.89372	4.25755	11.0473	3.87396	2.51964	1.83918	6.10547	4.98169	9.55288	24.2135	9.19791	9.80205	2.20588	M
36.8947	34.5693	4.10339	1.4434	3.58402	1.16587	4.57523	4.17425	11.0198	1.48845	2.13918	1.67804	5.83198	4.33747	10.7963	24.279	9.59221	10.2838	2.08997	M

## Sheet: SVM
TL	ED	DH	DAL	Label
38.6801	1.12945	3.92894	9.78224	P
34.7862	1.45568	3.4101	9.67914	G
36.9688	1.52621	2.12322	10.004	G
36.8713	1.45934	3.73647	9.10355	A
37.0076	1.5144	1.82127	9.37909	G
35.934	1.34266	2.05615	9.51634	M
36.2736	1.32926	3.52508	10.3409	M
36.0071	1.22818	3.61592	10.3086	M
36.5285	1.33759	1.70445	9.32207	G
38.0065	1.60866	2.97533	10.8681	A
35.9384	1.62474	3.97579	8.63216	G
35.8906	1.4223	3.14432	9.52345	G
36.5554	1.15417	1.79449	9.50687	G
36.9762	1.77754	3.55735	8.80493	A
36.9672	1.52098	4.14384	9.30046	A
36.1247	1.65137	3.24334	8.88569	A
36.405	1.55873	3.21674	9.80724	G
36.8565	1.28826	3.2276	9.81282	P
37.3366	1.27404	4.12138	9.11915	A
36.8964	1.32545	3.90095	9.98049	M
36.3038	1.2796	3.48039	9.53673	P
36.9516	1.22566	3.32166	9.57269	P
35.4329	1.38193	3.15922	9.69089	G
37.6608	1.58025	3.55981	9.05026	A
37.1845	1.3068	2.45658	9.39991	G
35.5029	1.63172	2.94976	8.61144	G
36.5659	1.86487	2.92481	10.1828	M
35.8087	1.45802	3.77079	9.25832	G
35.2343	1.52953	2.94712	8.96805	G
38.0118	1.20777	1.94325	9.18515	P
35.616	1.5701	1.98317	9.178	G
36.1532	1.10329	3.40703	10.5343	M
37.3142	1.32149	2.98673	10.0729	P
36.3652	1.47083	1.76912	9.87221	G
36.5686	1.45335	1.51608	9.41347	M
36.0366	1.30574	3.39512	9.82408	M
36.9695	1.35397	3.17482	8.95578	P
36.7861	1.45906	1.86171	9.60481	G
36.3371	1.4006	1.21987	9.93528	M
36.9325	1.37724	1.98266	9.963	G
36.146	1.19844	3.41932	9.80538	M
37.3017	1.02709	2.92142	9.84915	P
37.0808	1.23197	4.69031	8.83604	P
37.362	1.39183	3.97288	9.31738	P
35.5457	1.64016	2.65101	9.3024	G
37.2987	1.47909	2.5016	9.80716	P
37.0385	1.34503	2.18147	9.24762	G
36.3613	1.37744	4.31496	9.7855	P
36.2752	1.45154	4.20936	10.5654	M
36.1614	1.43154	1.84597	9.56815	G
36.7673	1.52169	2.61961	8.97996	A
36.7599	1.55409	2.89617	9.11989	A
35.7756	1.24907	3.23213	8.38779	P
37.0221	1.38764	1.78132	9.50158	G
36.5598	0.91509	2.21455	8.82614	M
38.4172	1.46308	3.2706	9.1927	A
35.1	1.60912	3.2683	9.54893	G
37.4817	1.61155	4.39307	9.52668	A
36.6548	1.39969	1.81593	9.46891	G
36.2046	1.27874	3.31759	9.45191	M
37.6369	1.44449	3.68246	9.96941	A
36.6815	1.31395	3.23676	9.97725	M
35.2241	1.07882	2.78802	10.1734	M
37.2308	1.41995	2.98264	9.63764	P
36.3551	1.53948	3.51003	9.1735	G
37.6468	1.56052	2.22924	9.95289	G
35.8969	1.15144	1.77317	9.33356	M
36.1477	1.72538	3.16097	9.18734	G
35.5908	1.17803	2.20904	9.64304	M
35.9751	1.575	2.08655	9.60524	G
38.1985	1.47518	2.95565	8.69442	A
36.8604	1.46354	3.59373	9.03123	A
35.5535	1.28561	3.87396	9.80205	M
36.8947	1.4434	1.48845	10.2838	M

## Sheet: Uncertainty
TL	HL	HH1	ED	POL	CPH	PH	PelH	PrePL	PreDL	DAL	Label
38.6801	7.50616	8.37326	1.12945	5.03259	4.43763	7.09909	5.69838	8.37126	14.1427	9.78224	P
34.7862	5.06672	6.5811	1.45568	3.39641	3.95818	5.49265	3.96392	6.57707	13.7733	9.67914	G
36.9688	5.69041	6.81666	1.52621	3.77535	3.90767	5.83292	4.16885	6.47208	13.5362	10.004	G
36.8713	6.43231	6.81174	1.45934	4.27165	3.67928	4.27693	4.76666	7.74963	14.0492	9.10355	A
37.0076	5.98223	6.8106	1.5144	3.65037	3.82559	5.61037	4.00828	6.61229	13.7213	9.37909	G
35.934	6.54624	7.58005	1.34266	3.87707	3.87503	3.23191	3.85587	7.40348	14.2657	9.51634	M
36.2736	6.0888	7.42837	1.32926	3.52632	4.03413	5.8997	4.1655	6.42099	12.5932	10.3409	M
36.0071	4.66061	6.2177	1.22818	3.49076	3.90781	5.00979	4.00439	6.16238	13.0062	10.3086	M
36.5285	5.51065	6.72091	1.33759	3.40051	3.62374	5.30838	4.04476	6.47214	13.6113	9.32207	G
38.0065	3.5589	7.45293	1.60866	4.25861	4.30395	5.42322	4.17803	7.41878	13.3313	10.8681	A
35.9384	6.65083	7.4578	1.62474	3.80878	3.96034	5.88385	4.24538	6.95303	14.5528	8.63216	G
35.8906	6.47213	7.44149	1.4223	3.89439	4.17985	5.49121	3.75909	7.34618	15.1329	9.52345	G
36.5554	5.2583	6.87145	1.15417	3.11244	3.79962	5.46062	4.66974	6.16245	13.4483	9.50687	G
36.9762	7.58064	8.47269	1.77754	4.50013	4.45298	5.45344	4.61584	8.07932	14.1756	8.80493	A
36.9672	6.2982	7.12943	1.52098	4.10709	3.78702	5.46034	4.2284	7.31057	14.1342	9.30046	A
36.1247	6.9102	7.6258	1.65137	4.12513	4.0485	5.27516	4.68785	7.89925	14.5781	8.88569	A
36.405	5.73805	7.22475	1.55873	4.056	4.00571	5.67582	4.29573	7.13285	13.3871	9.80724	G
36.8565	7.52357	8.18004	1.28826	4.52007	4.32079	6.64866	4.66078	6.97861	14.3395	9.81282	P
37.3366	4.88481	5.76491	1.27404	2.97532	4.1104	6.24937	4.94793	4.40667	13.771	9.11915	A
36.8964	6.3519	7.22013	1.32545	3.79548	4.19806	5.58792	3.77466	6.7196	13.3757	9.98049	M
36.3038	7.44133	8.13222	1.2796	4.60509	4.20353	6.76112	5.38986	7.63525	14.5673	9.53673	P
36.9516	6.52237	8.37613	1.22566	3.87074	4.48887	7.16233	5.51154	7.1476	14.521	9.57269	P
35.4329	6.39975	7.33027	1.38193	4.11263	4.16449	5.06774	3.94577	6.88874	13.8174	9.69089	G
37.6608	6.35471	7.51312	1.58025	4.34234	3.51304	5.5587	4.54006	7.6386	14.4145	9.05026	A
37.1845	6.433	7.08464	1.3068	3.95006	3.9149	6.02329	4.76732	6.61725	14.1373	9.39991	G
35.5029	7.33223	8.03981	1.63172	4.07999	4.29297	5.00653	3.7815	6.96138	14.1636	8.61144	G
36.5659	6.15259	7.04668	1.86487	3.98139	3.5471	5.71253	4.19811	6.66313	14.2174	10.1828	M
35.8087	6.36056	7.31533	1.45802	3.73597	4.10815	5.25814	4.12882	7.00927	14.1684	9.25832	G
35.2343	6.36872	7.1408	1.52953	3.72222	3.9798	5.30518	4.34226	7.33281	14.0805	8.96805	G
38.0118	7.58118	8.09161	1.20777	4.21204	4.34789	6.9733	5.90775	7.97869	15.5102	9.18515	P
35.616	6.04132	7.53484	1.5701	4.66245	4.16954	5.75431	4.08217	7.19186	13.9504	9.178	G
36.1532	4.95278	6.6425	1.10329	3.78563	3.90293	5.10666	4.26708	6.94794	13.3946	10.5343	M
37.3142	6.46719	7.99559	1.32149	4.13405	4.66425	6.82405	5.09255	7.0533	14.0325	10.0729	P
36.3652	6.70415	6.96975	1.47083	3.52061	3.68182	4.58279	4.04438	7.067	13.814	9.87221	G
36.5686	5.96796	7.39508	1.45335	3.97588	3.79154	5.97151	4.51189	7.06509	14.0429	9.41347	M
36.0366	4.17193	6.08884	1.30574	3.31023	4.28547	5.29502	4.13689	6.33662	13.2604	9.82408	M
36.9695	8.26783	8.57368	1.35397	4.90969	4.73619	5.72829	4.59129	8.77686	15.7705	8.95578	P
36.7861	5.98663	7.06656	1.45906	3.63143	3.88253	5.50792	4.42645	6.23308	13.2572	9.60481	G
36.3371	6.17404	7.12785	1.4006	3.51319	3.69637	5.04788	3.8581	6.79825	13.6929	9.93528	M
36.9325	5.5196	7.30412	1.37724	3.66278	3.82817	5.36855	4.05411	6.52242	13.4216	9.963	G
36.146	4.40711	5.82908	1.19844	3.53325	4.00938	5.10202	4.03317	6.25825	13.5449	9.80538	M
37.3017	7.4457	8.68499	1.02709	4.77271	4.07226	6.89806	5.20095	7.36438	14.5282	9.84915	P
37.0808	7.21198	8.08016	1.23197	4.69701	4.53521	6.5803	5.36184	7.71469	15.2502	8.83604	P
37.362	7.1487	8.7355	1.39183	4.62811	4.84878	7.37197	5.46306	7.79256	14.7263	9.31738	P
35.5457	6.6802	8.07759	1.64016	4.44307	4.26325	5.61445	3.98508	7.77638	13.9886	9.3024	G
37.2987	7.23863	9.34901	1.47909	5.01892	4.70988	6.32313	5.47234	8.51265	14.5607	9.80716	P
37.0385	4.97585	6.32843	1.34503	3.23333	3.93842	6.13089	4.37887	5.56872	13.7866	9.24762	G
36.3613	7.5768	8.66617	1.37744	4.92295	4.59238	6.71917	4.08666	9.10925	13.8907	9.7855	P
36.2752	5.91159	6.75677	1.45154	3.14499	4.08494	5.41037	4.30656	6.74722	13.161	10.5654	M
36.1614	5.95768	6.83901	1.43154	3.63329	3.90615	5.00284	3.90143	6.51419	13.6511	9.56815	G
36.7673	6.5643	7.29038	1.52169	4.41295	4.1835	6.14875	4.19581	6.7938	14.3358	8.97996	A
36.7599	5.9566	7.21444	1.55409	3.98595	3.97974	6.01111	4.78149	6.90675	13.9248	9.11989	A
35.7756	7.20742	8.28346	1.24907	4.88677	4.26283	6.10887	4.50355	8.13603	15.4061	8.38779	P
37.0221	7.25051	7.67883	1.38764	3.7852	4.23484	5.14879	4.33926	6.79391	14.3547	9.50158	G
36.5598	4.24354	6.0864	0.91509	3.55984	4.04436	5.77045	3.82052	6.22455	13.7755	8.82614	M
38.4172	7.05826	7.57093	1.46308	4.39209	4.24403	6.173	4.12213	6.95413	13.9287	9.1927	A
35.1	6.05643	7.16218	1.60912	3.72562	3.81455	5.64397	3.60496	6.73191	13.7381	9.54893	G
37.4817	6.28107	7.48427	1.61155	4.1222	3.77423	5.59136	4.43769	7.38468	14.7993	9.52668	A
36.6548	6.2358	7.31885	1.39969	3.4468	3.87997	5.52645	3.68737	6.55698	13.6918	9.46891	G
36.2046	4.14568	6.03152	1.27874	3.77169	4.09162	5.44278	4.24984	6.89604	14.1004	9.45191	M
37.6369	5.70331	6.98673	1.44449	4.08898	3.83374	5.92582	4.67089	6.98768	14.1458	9.96941	A
36.6815	5.39544	5.99394	1.31395	3.31228	3.80676	5.75733	4.18475	6.80077	13.3356	9.97725	M
35.2241	6.51489	6.82443	1.07882	3.84334	3.80529	6.19174	4.38114	6.53772	13.5093	10.1734	M
37.2308	8.22023	8.69596	1.41995	4.85503	4.43716	5.93639	5.28287	8.78721	14.7162	9.63764	P
36.3551	6.51907	7.17353	1.53948	3.97019	3.9368	5.308	3.80609	7.15054	14.7596	9.1735	G
37.6468	5.64634	6.64554	1.56052	3.52746	3.89148	6.36049	4.26451	6.3226	13.5731	9.95289	G
35.8969	5.02665	6.07912	1.15144	3.04179	3.70446	5.44199	4.26838	6.41038	13.5372	9.33356	M
36.1477	6.08746	8.03834	1.72538	3.85381	3.80856	5.65756	4.15286	7.23847	14.4327	9.18734	G
35.5908	5.86135	6.45796	1.17803	3.47486	3.80395	4.93492	4.11515	6.96626	14.0595	9.64304	M
35.9751	7.08523	7.8121	1.575	4.1461	3.90963	5.50136	3.65481	6.8701	14.3267	9.60524	G
38.1985	7.30598	8.08129	1.47518	4.90855	4.40071	5.56262	4.55997	8.60779	15.4327	8.69442	A
36.8604	6.86617	7.12898	1.46354	4.35219	4.37937	5.94576	4.60459	7.03461	14.0607	9.03123	A
35.5535	5.90164	7.18067	1.28561	3.79769	4.25755	6.10547	4.98169	6.78327	14.4974	9.80205	M
36.8947	5.65214	6.56465	1.4434	3.58402	4.17425	5.83198	4.33747	6.99043	13.7409	10.2838	M

[truncated: 1 more sheets: Deviation]
