# Supplementary material for: Integration of Morphometrics and Machine Learning Enables Accurate Distinction between Wild and Farmed Common Carp
Source: Life (Basel). 2022 Jun 25;12(7):957. doi: 10.3390/life12070957 (PMC9315565; doi:10.3390/life12070957)
Supplement: Supplementary file 1 [file life-12-00957-s001.zip › Table S3.xlsx]

## Sheet: Sheet1
				Mean values ± SD of morphometric traits
Location	Column1	TL	FL	HL	HH1	HH2	BD	ED	POL	ML	CPL	CPH	DBL	DH	ABL	AH	PBL	PH	PelH	PrePL	PreDL	PostDL	PreAL	PostAL	DAL	EDFAL
Anzali	Mean	37.4129	34.7443	6.38493	7.36943	4.13614	9.678	1.52293	4.253	1.48686	4.17414	4.09743	11.2629	3.43921	2.55536	1.93979	1.26436	5.70743	4.52443	7.24829	14.2724	10.7873	24.0677	10.4664	9.23914	2.00743
	±SD	10.6334	9.95259	2.2854	2.13544	1.00608	2.71677	0.328495	1.38728	0.372765	1.4891	1.29617	2.94529	0.907693	0.741736	0.856763	0.408388	1.78162	1.26867	2.17521	4.01866	3.51558	6.61207	3.65523	2.52868	0.632734
Gomishan	Mean	35.1934	32.9351	5.96078	7.03056	3.8873	9.35215	1.44748	3.65674	1.33344	4.11763	3.83215	10.9777	2.45648	2.34696	1.86463	1.19959	5.34404	3.98296	6.59222	13.5304	9.79889	23.0371	9.52674	9.15878	2.04933
	±SD	8.56865	8.03635	1.20457	1.60559	1.01391	1.77095	0.280782	0.829655	0.396943	1.26115	0.763273	2.53568	1.02892	0.593343	0.454496	0.331599	1.3102	1.1021	1.49045	3.17449	2.62605	5.39721	2.69756	2.3298	0.464081
Miankaleh	Mean	38.5449	36.2506	5.75874	6.99947	4.28737	9.96637	1.35537	3.82068	1.35879	4.56584	4.16763	12.4709	3.09753	2.59884	1.76063	1.43489	5.72658	4.47163	7.06342	14.4908	10.755	25.2768	10.3704	10.5959	2.448
	±SD	6.92849	6.68661	1.23289	1.18581	0.729305	1.80281	0.330507	0.797867	0.31318	1.18193	0.617339	2.48807	1.18977	0.441888	0.454259	0.322866	1.14684	0.896011	1.18185	2.68564	2.17751	4.58053	1.95963	2.18865	0.573753
Farmed population	Mean	35.8181	33.2853	7.16043	8.19329	4.29721	9.92621	1.25407	4.49636	1.67193	3.87593	4.33621	10.4831	3.21264	2.32107	2.10221	1.35557	6.43057	4.97364	7.70693	14.2236	10.7011	23.4629	10.0207	9.12464	1.7425
	±SD	2.97351	2.76023	0.65793	0.526504	0.353228	0.616034	0.127476	0.463755	0.311986	0.443898	0.491564	1.02342	0.77477	0.270041	0.386239	0.168053	0.674802	0.641169	0.808356	1.24255	1.177	1.94006	0.999205	0.96069	0.20942
